# Supplementary material for: Construction of a prediction model for drug removal rate in hemodialysis based on chemical structures
Source: Mol Divers. 2022 Jan 1;26(5):2647–57. doi: 10.1007/s11030-021-10348-7 (PMC9532302; doi:10.1007/s11030-021-10348-7)
Supplement: Supplementary file 1 — Table S1 The removal rate of drugs. (Model construction drug set). Data of the 143 drugs, including the previously reported RRs, were divided into a model construction drug set (107 drugs, 75%). Table S2 The removal rate of drugs. (Model validation drug set). Data of the 143 drugs, including the previously reported RRs, were divided into a model validation drug set (36 drugs, 25%). Table S3 Reporting the number of descriptors calculated from MOE and Dragon were 323 and 3849, respectively. The selected descriptor was 2,472 for constructing the prediction models. Table S4 Reporting the descriptors and SMILES, the predicted values for all compounds. The difference between the measured and predicted values in the prediction model is shown. (XLSX 3472 kb) [file 11030_2021_10348_MOESM1_ESM.xlsx]

## Sheet: Table S1 
		The removal rate of drugs. (Model construction drug set)
No	Learning data 0 or Validation data1	No	Generic name	Brand name	Manufacturing company	RR	References
1	0	1	Acyclovir	Zovirax	Glaxo Smithkline Co., Ltd.	60	IF
2	0	2	Amiodarone	Ancaron	Sanofi Co., Ltd.	0	IF
3	0	3	Ampicillin	Viccillin	Meiji Seika Pharma Co., Ltd.	40	IF
4	0	4	Argatroban	Slonnon-HI	Daiichi Sankyo Co., Ltd.	0	IF
5	0	5	Benzylpenicillin	PenicillinG	Meiji Seika Pharma Co., Ltd.	12.5	IF
6	0	6	Calcitriol	Rocaltrol	Kyowa Kirin Co., Ltd.	0	IF
7	0	7	Cefmenoxime	Bestcall	Takeda Pharmaceutical Co., Ltd.	39.7	IF
8	0	8	Cefmetazole	Cefmetazon	Alfresa Pharma Co., Ltd.	59.8	IF
9	0	9	Cefotiam	Pansporinl	Takeda Pharmaceutical Co., Ltd.	49.7	IF
10	0	10	Ceftazidime	Modacin	Glaxo Smithkline Co., Ltd.	65	IF
11	0	11	Ceftriaxone	Rocephin	Taiyo Pharma Co., Ltd.	0	IF
12	0	12	Cyclosporin	Sandimmune	Novartis Pharma Co., Ltd.	1	IF
13	0	13	Cilastatin	Tienam	Merck Sharp And Dohme Co., Ltd.	62.9	IF
14	0	14	Ciprofloxacin	Ciproxan	Bayer Yakuhin Co., Ltd.	10	IF
15	0	15	Clindamycin	Dalacin-S	Pfizer Co., Ltd.	0	IF
16	0	16	Digoxin	Digosin	Taiyo Pharma Co., Ltd.	3	IF
17	0	17	Elcatonin	Elcitonin	Asahi Kasei Pharma Co., Ltd.	0	IF
18	0	18	Famotidine	Gaster	LSL Pharma Co., Ltd.	42.3	IF
19	0	19	Flecainide	Tambocor	Eisai Co., Ltd.	1	IF
20	0	20	Flomoxef	Flumarin	Shionogi & Co., Ltd.	80	IF
21	0	21	Fluconazole	Diflucan	Pfizer Co., Ltd.	59	IF
22	0	22	Fluorouracil	5-FU	Kyowa Kirin Co., Ltd.	79.5	IF
23	0	23	Fondaparinux	Arixtra	Aspen Japan Co., Ltd.	20	IF
24	0	24	Foscarnet	Foscavir	Clinigen Co., Ltd.	37	IF
25	0	25	Fosfomycin	Fosmicin-S	Meiji Seika Pharma Co., Ltd.	80	IF
26	0	26	Furosemide	Lasix	Nichi-Iko Pharmaceutical Co., Ltd.	0	IF
30	0	27	Gentamicin	Gentacin	Takata Seiyaku Co.,Ltd.	70	IF
31	0	28	Ibandronate	Bonviva	Chugai Pharmaceutical Co., Ltd.	36	IF
32	0	29	Imipenem	Tienam	Merck Sharp And Dohme Co., Ltd.	54.8	IF
33	0	30	Iohexol	Omnipaque	Daiichi Sankyo Co., Ltd.	89	IF
34	0	31	Iomeprol	Iomeron	Eisai Co., Ltd.	81.4	IF
35	0	32	Isepamicin	Exacin	Asahi Kasei Pharma Co., Ltd.	48.9	IF
36	0	33	Isosorbide Dinitrate	Nitorol	Eisai Co., Ltd.	52	IF
37	0	34	Itraconazole	Itrizole	Janssen Pharmaceutical Co., Ltd.	8	IF
38	0	35	Lansoprazole	Takepron	Takeda Pharmaceutical Co., Ltd.	0	IF
39	0	36	Latamoxef	Shiomarin	Shionogi & Co., Ltd.	86	IF
40	0	37	Levetiracetam	EKeppra	Otsuka Pharmaceutical Co., Ltd.	81.3	IF
41	0	38	Lidocaine	Xylocaine	Aspen Japan Co., Ltd.	0	IF
42	0	39	Linezolid	Zyvox	Pfizer Co., Ltd.	30	IF
43	0	40	Meropenem	Meropen	Sumitomo Dainippon Pharma Co., Ltd.	51	IF
44	0	41	Methotrexate	Methotrexate	Pfizer Co., Ltd.	10.8	IF
45	0	42	Mexiletine	Mexitil	Nippon Boehringer Ingelheim Co., Ltd.	29.1	IF
46	0	43	Omeprazole	Omepral	Astra Zeneca Co., Ltd.	0	IF
47	0	44	Pazufloxacin	Pasil	Fujifilm Toyama Chemical Co., Ltd.	44.6	IF
48	0	45	Phenytoin	Aleviatin	Sumitomo Dainippon Pharma Co., Ltd.	21	IF
49	0	46	Pilsicainide	Sunrythm	Daiichi Sankyo Co., Ltd.	25	IF
50	0	47	Piperacillin	Pentcillin	Fujifilm Toyama Chemical Co., Ltd.	29.7	IF
51	0	48	Procainamide	Amisalin	Alfresa Pharma Co., Ltd.	30	IF
52	0	49	Ranitidine	Zantac	Glaxo Smithkline Co., Ltd.	8	IF
53	0	50	Roxatidine	Altat	Aska Pharmaceutical Co., Ltd.	38.3	IF
54	0	51	Sugammadex	Bridion	Merck Sharp And Dohme Co., Ltd.	40	IF
55	0	52	Ampicillin	Unasyn-S	Pfizer Co., Ltd.	45	IF
56	0	53	Sulfamethoxazole	Bactramin	Taiyo Pharma Co., Ltd.	57	IF
57	0	54	Sulpiride	Dogmatyl	Astellas Pharma Co., Ltd.	33.6	IF
58	0	55	Tacrolimus	Prograf	Astellas Pharma Co., Ltd.	0	IF
59	0	56	Piperacillin	Zosyn	Taiho Phamaceutical Co., Ltd.	39	IF
60	0	57	Teicoplanin	Targocid	Sanofi Co., Ltd.	19.3	IF
61	0	58	Tigecycline	Tygacil	Pfizer Co., Ltd.	0	IF
62	0	59	Tobramycin	Tobracin	Jdolph Pharmaceutical Co., Ltd.	62.2	IF
63	0	60	Trimethoprim	Bactramin	Taiyo Pharma Co., Ltd.	44	IF
64	0	61	Vancomycin	Vancomycin	Shionogi & Co., Ltd.	30.5	IF
65	0	62	Vasopressin	Pitressin	Daiichi Sankyo Co., Ltd.	46.2	IF
66	0	63	Alprostadil	Prostandin	Maruishi Pharmaceutical Co., Ltd.	0	IF
67	0	64	AmphotericinB	Fungizone	Bristol-Myers Squibb Co., Ltd.	0	IF
68	0	65	Dantrolenetannboko	Dantrium	Orphan Pacific Co., Ltd.	0	IF
69	0	66	Miconazole	Florid-F	Mochida Pharmaceutical Co.,Ltd.	2.8	IF
70	0	67	d-Chlorpheniramine	Polaramine	Takata Seiyaku Co.,Ltd.	0	IF
71	0	68	Isoniazid	Iscotin	Alfresa Pharma Co., Ltd.	73	IF
72	0	69	Lincomycin	Lincocin	Pfizer Co., Ltd.	0	IF
73	0	70	Metoclopramide	Primperan	Astellas Pharma Co., Ltd.	20	IF
74	0	71	Propranolol	Inderal	Astra Zeneca Co., Ltd.	0	IF
75	0	72	Fosaprepitant	Proemend	Ono Pharmaceutical Co., Ltd.	0	IF
76	0	73	Nicardipine	Perdipine	LSL Pharma Co., Ltd.	0	IF
77	0	74	Ioxaglic Acid	Hexabrix	Guerbet Japan Co., Ltd.	70	[20]
78	0	75	Indometacin	Indacin	Nobelpharma Co., Ltd.	0	[21]
79	0	76	Etoposide	Lastet	Nippon Kayaku Co., Ltd.	3.3	[22]
80	0	77	Kanamycin	Kanamycin Sulfate	Meiji Seika Pharma Co., Ltd.	40	[21]
81	0	78	Diltiazem	Herbesser	Mitsubishi Tanabe Pharma Co., Ltd.	2	[23]
82	0	79	Streptomycin	Streptomycin	Meiji Seika Pharma Co., Ltd.	50	[21]
83	0	80	Cefazolin	Cefamezinα	LSL Pharma Co., Ltd.	45	[24]
84	0	81	Cefotaxime	Claforan	Sanofi Co., Ltd.	50	[24]
85	0	82	Haloperidol	Serenace	Sumitomo Dainippon Pharma Co., Ltd.	0	[21]
86	0	83	Phenobarbital	Phenobal	Fujinaga Phamaceutical Co., Ltd.	52	[25]
87	0	84	Fluorescein	Fluorescite	Novartis Pharma Co., Ltd.	82.5	[26]
88	0	85	Minocycline	Minocycline	Pfizer Co., Ltd.	2.5	[24]
89	0	86	Methylprednisolone	Solu-Medrol	Pfizer Co., Ltd.	9	[21]
90	0	87	Levofloxacin	Cravit	Daiichi Sankyo Co., Ltd.	34.6	[27]
91	0	88	Biperiden	Akineton	Sumitomo Dainippon Pharma Co., Ltd.	0	[28]
92	0	89	Hydroxyzine	Atarax-P	Pfizer Co., Ltd.	9.4	[28]
93	0	90	Doxorubicin	Adriacin	Aspen Japan Co., Ltd.	5	[28]
94	0	91	Clomipramine	Anafranil	Alfresa Pharma Co., Ltd.	0	[28]
95	0	92	Hydralazine	Apresoline	Mitsubishi Tanabe Pharma Co., Ltd.	0	[28]
96	0	93	Vidarabine	Arasena-A	Mochida Pharmaceutical Co.,Ltd.	35	[28]
97	0	94	Remifentanil	Ultiva	Janssen Pharmaceutical Co., Ltd.	30	[28]
98	0	95	Ifosfamide	Ifomide	Shionogi & Co., Ltd.	86.7	[28]
99	0	96	Vinblastine	Exal	Nippon Kayaku Co., Ltd.	0	[28]
100	0	97	Levocarnitine	L-Cartin Ff	Otsuka Pharmaceutical Co., Ltd.	74	[28]
101	0	98	Epirubicin	Farmorubicin	Pfizer Co., Ltd.	0	[28]
102	0	99	Colistin	Aldreb	Glaxo Smithkline Co., Ltd.	30	[28]
103	0	100	Fluconazole	Diflucan	Pfizer Co., Ltd.	50	[28]
104	0	101	Cefpirome	Cefpirome	Chemix Co., Ltd.	48	[28]
105	0	102	Cefepime	Maxipime	Bristol-Myers Squibb Co., Ltd.	54	[28]
106	0	103	Tramadol	Tramal	Nippon Kayaku Co., Ltd.	7	[28]
107	0	104	Prochlorperazine	Novamin	Kyowa Pharmaceutical Industry Co., Ltd.	0	[28]
109	0	105	Vecuronium	Vecuronium	Maruishi Pharmaceutical Co., Ltd.	0	[28]
110	0	106	Edaravone	Radicut	Mitsubishi Tanabe Pharma Co., Ltd.	0	[28]
111	0	107	Verapamil	Vasolan	Eisai Co., Ltd.	8	[28]
112	1	RR, removal rate by hemodialysis
113	1	IF, Interview Form
114	1
115	1
116	1
117	1
118	1
119	1
120	1
121	1
122	1
124	1
125	1
126	1
127	1
128	1
129	1
130	1
131	1
132	1
133	1
134	1
135	1
136	1
137	1
138	1
139	1
140	1
141	1
142	1
143	1
144	1
145	1
146	1
147	1
148	1

## Sheet: Table S2 
The removal rate of drugs. (Model validation drug set)
No	Generic name	Brand name	Manufacturing company	RR	References
1	Acetaminophen	Acelio	Terumo Co., Ltd.	10	IF
2	Amikacin	Amikacin	Meiji Seika Pharma Co., Ltd.	53	IF
3	Aminophylline	Neophyllin	Eisai Co., Ltd.	40	IF
4	Sulbactam	Unasyn-S	Pfizer Co., Ltd.	35	IF
5	Biapenem	Omegacin	Meiji Seika Pharma Co., Ltd.	89.6	IF
6	Caspofungin	Cancidas	Merck Sharp And Dohme Co., Ltd.	0	IF
7	Cefozopran	Firstcin	Takeda Pharmaceutical Co., Ltd.	84.7	IF
8	Cibenzoline	Cibenol	Toa Eiyo Co., Ltd.	1	IF
9	Cimetidine	Tagamet	Sumitomo Dainippon Pharma Co., Ltd.	71	IF
10	Daptomycin	Cubicin	Merck Sharp And Dohme Co., Ltd.	15	IF
11	Fentanyl	Fentanyl	Daiichi Sankyo Co., Ltd.	0	IF
12	Ganciclovir	Denosine	Mitsubishi Tanabe Pharma Co., Ltd.	50	IF
13	Iopamidol	Iopamiron	Bayer Yakuhin Co., Ltd.	75	IF
14	Iopromide	Proscope	Alfresa Pharma Co., Ltd.	58.8	IF
15	Ioversol	Optiray	Guerbet Japan Co., Ltd.	80	IF
16	Melphalan	Alkeran	Aspen Japan Co., Ltd.	0	IF
17	Metronidazole	Anaemetro	Pfizer Co., Ltd.	44.9	IF
18	Tazobactam	Zosyn	Taiho Phamaceutical Co., Ltd.	31	IF
19	Vincristine	Oncovin	Nippon Kayaku Co., Ltd.	0	IF
20	Voriconazole	Vfend	Pfizer Co., Ltd.	8	IF
21	Acetazolamide	Diamox	Sanwa Kagaku Kenkyusho Co., Ltd.	30	IF
22	Erythromycin	Erythrocin	Mylan Co., Ltd.	0	IF
23	Chloramphenicol	Chloromycetin	Alfresa Pharma Co., Ltd.	41.5	IF
24	Aprindine	Aspenon	Bayer Yakuhin Co., Ltd.	0	IF
25	Doripenem	Finibax	Shionogi & Co., Ltd.	46.3	IF
26	Tegafur	Futraful	Taiho Phamaceutical Co., Ltd.	60	IF
27	Diazepam	Cercine	Takeda Pharmaceutical Co., Ltd.	0	[24]
28	Cyclophosphamide	Endoxan	Shionogi & Co., Ltd.	37	[24]
29	Disopyramide	Rythmodan	Sanofi Co., Ltd.	3	[21]
30	Prednisolone	Predonine	Shionogi & Co., Ltd.	7.5	[24]
31	Morphine	Anpec	Sumitomo Dainippon Pharma Co., Ltd.	2	[29]
32	Aztreonam	Azactam	Eisai Co., Ltd.	29.6	[28]
33	Paclitaxel	Abraxane	Taiho Phamaceutical Co., Ltd.	0	[28]
34	Maxacalcitol	Oxarol	Chugai Pharmaceutical Co., Ltd.	0	[28]
35	Esmolol	Brevibloc	Maruishi Pharmaceutical Co., Ltd.	20	[28]
36	Fosfluconazole	Prodif	Pfizer Co., Ltd.	50	[28]
RR, removal rate by hemodialysis
IF, Interview Form

## Sheet: Table S3 
Software	Name of descriptors	Selected for constructing the prediction models
moe	apol	selected
moe	ASA	selected
moe	ASA+
moe	ASA-	selected
moe	ASA_H	selected
moe	ASA_P	selected
moe	ast_fraglike
moe	ast_fraglike_ext
moe	ast_violation
moe	ast_violation_ext
moe	a_acc	selected
moe	a_acid
moe	a_aro
moe	a_base	selected
moe	a_count	selected
moe	a_don	selected
moe	a_donacc	selected
moe	a_heavy	selected
moe	a_hyd	selected
moe	a_IC	selected
moe	a_ICM	selected
moe	a_nB
moe	a_nBr
moe	a_nC
moe	a_nCl
moe	a_nF
moe	a_nH
moe	a_nI	selected
moe	a_nN	selected
moe	a_nO	selected
moe	a_nP
moe	a_nS	selected
moe	balabanJ	selected
moe	BCUT_PEOE_0	selected
moe	BCUT_PEOE_1
moe	BCUT_PEOE_2
moe	BCUT_PEOE_3	selected
moe	BCUT_SLOGP_0	selected
moe	BCUT_SLOGP_1	selected
moe	BCUT_SLOGP_2
moe	BCUT_SLOGP_3	selected
moe	BCUT_SMR_0	selected
moe	BCUT_SMR_1
moe	BCUT_SMR_2
moe	BCUT_SMR_3	selected
moe	bpol	selected
moe	b_1rotN	selected
moe	b_1rotR
moe	b_ar
moe	b_count	selected
moe	b_double	selected
moe	b_heavy	selected
moe	b_max1len
moe	b_rotN	selected
moe	b_rotR
moe	b_single	selected
moe	b_triple
moe	CASA+	selected
moe	CASA-	selected
moe	chi0	selected
moe	chi0v	selected
moe	chi0v_C
moe	chi0_C	selected
moe	chi1	selected
moe	chi1v	selected
moe	chi1v_C	selected
moe	chi1_C	selected
moe	chiral	selected
moe	chiral_u
moe	DASA
moe	DCASA	selected
moe	dens	selected
moe	density	selected
moe	diameter
moe	dipole	selected
moe	E
moe	E_ang
moe	E_ele
moe	E_nb
moe	E_oop
moe	E_sol
moe	E_stb
moe	E_str
moe	E_strain
moe	E_tor
moe	E_vdw
moe	FASA+	selected
moe	FASA-	selected
moe	FASA_H	selected
moe	FASA_P	selected
moe	FCASA+	selected
moe	FCASA-	selected
moe	FCharge	selected
moe	GCUT_PEOE_0	selected
moe	GCUT_PEOE_1	selected
moe	GCUT_PEOE_2
moe	GCUT_PEOE_3	selected
moe	GCUT_SLOGP_0	selected
moe	GCUT_SLOGP_1	selected
moe	GCUT_SLOGP_2
moe	GCUT_SLOGP_3	selected
moe	GCUT_SMR_0	selected
moe	GCUT_SMR_1	selected
moe	GCUT_SMR_2
moe	GCUT_SMR_3	selected
moe	glob
moe	h_ema	selected
moe	h_emd	selected
moe	h_emd_C	selected
moe	h_logD	selected
moe	h_logP	selected
moe	h_logS	selected
moe	h_log_dbo	selected
moe	h_log_pbo
moe	h_mr	selected
moe	h_pavgQ	selected
moe	h_pKa
moe	h_pKb	selected
moe	h_pstates
moe	h_pstrain
moe	Kier1	selected
moe	Kier2	selected
moe	Kier3	selected
moe	KierA1	selected
moe	KierA2	selected
moe	KierA3	selected
moe	KierFlex	selected
moe	lip_acc	selected
moe	lip_don	selected
moe	lip_druglike	selected
moe	lip_violation	selected
moe	logP(o/w)	selected
moe	logS	selected
moe	mr	selected
moe	mutagenic
moe	nmol
moe	npr1
moe	npr2
moe	opr_brigid
moe	opr_leadlike	selected
moe	opr_nring
moe	opr_nrot	selected
moe	opr_violation	selected
moe	PC+	selected
moe	PC-	selected
moe	PEOE_PC+	selected
moe	PEOE_PC-	selected
moe	PEOE_RPC+	selected
moe	PEOE_RPC-	selected
moe	PEOE_VSA+0
moe	PEOE_VSA+1	selected
moe	PEOE_VSA+2	selected
moe	PEOE_VSA+3	selected
moe	PEOE_VSA+4	selected
moe	PEOE_VSA+5	selected
moe	PEOE_VSA+6
moe	PEOE_VSA-0
moe	PEOE_VSA-1	selected
moe	PEOE_VSA-2	selected
moe	PEOE_VSA-3
moe	PEOE_VSA-4
moe	PEOE_VSA-5	selected
moe	PEOE_VSA-6	selected
moe	PEOE_VSA_FHYD	selected
moe	PEOE_VSA_FNEG	selected
moe	PEOE_VSA_FPNEG	selected
moe	PEOE_VSA_FPOL	selected
moe	PEOE_VSA_FPOS	selected
moe	PEOE_VSA_FPPOS	selected
moe	PEOE_VSA_HYD
moe	PEOE_VSA_NEG	selected
moe	PEOE_VSA_PNEG	selected
moe	PEOE_VSA_POL	selected
moe	PEOE_VSA_POS	selected
moe	PEOE_VSA_PPOS	selected
moe	petitjean
moe	petitjeanSC
moe	pmi
moe	pmi1	selected
moe	pmi2
moe	pmi3
moe	Q_PC+	selected
moe	Q_PC-	selected
moe	Q_RPC+	selected
moe	Q_RPC-	selected
moe	Q_VSA_FHYD	selected
moe	Q_VSA_FNEG	selected
moe	Q_VSA_FPNEG	selected
moe	Q_VSA_FPOL	selected
moe	Q_VSA_FPOS	selected
moe	Q_VSA_FPPOS	selected
moe	Q_VSA_HYD	selected
moe	Q_VSA_NEG	selected
moe	Q_VSA_PNEG	selected
moe	Q_VSA_POL	selected
moe	Q_VSA_POS	selected
moe	Q_VSA_PPOS	selected
moe	radius	selected
moe	reactive
moe	rgyr
moe	rings
moe	RPC+	selected
moe	RPC-	selected
moe	rsynth
moe	SlogP	selected
moe	SlogP_VSA0	selected
moe	SlogP_VSA1
moe	SlogP_VSA2	selected
moe	SlogP_VSA3	selected
moe	SlogP_VSA4
moe	SlogP_VSA5
moe	SlogP_VSA6	selected
moe	SlogP_VSA7	selected
moe	SlogP_VSA8
moe	SlogP_VSA9
moe	SMR	selected
moe	SMR_VSA0	selected
moe	SMR_VSA1	selected
moe	SMR_VSA2	selected
moe	SMR_VSA3	selected
moe	SMR_VSA4	selected
moe	SMR_VSA5	selected
moe	SMR_VSA6	selected
moe	SMR_VSA7
moe	std_dim1
moe	std_dim2	selected
moe	std_dim3	selected
moe	TPSA	selected
moe	VAdjEq	selected
moe	VAdjMa	selected
moe	VDistEq
moe	VDistMa	selected
moe	vdw_area	selected
moe	vdw_vol	selected
moe	vol	selected
moe	VSA	selected
moe	vsa_acc	selected
moe	vsa_acid
moe	vsa_base
moe	vsa_don	selected
moe	vsa_hyd
moe	vsa_other	selected
moe	vsa_pol	selected
moe	vsurf_A	selected
moe	vsurf_CP	selected
moe	vsurf_CW1	selected
moe	vsurf_CW2	selected
moe	vsurf_CW3	selected
moe	vsurf_CW4	selected
moe	vsurf_CW5	selected
moe	vsurf_CW6	selected
moe	vsurf_CW7	selected
moe	vsurf_CW8	selected
moe	vsurf_D1
moe	vsurf_D2
moe	vsurf_D3	selected
moe	vsurf_D4	selected
moe	vsurf_D5	selected
moe	vsurf_D6	selected
moe	vsurf_D7	selected
moe	vsurf_D8
moe	vsurf_DD12
moe	vsurf_DD13
moe	vsurf_DD23
moe	vsurf_DW12
moe	vsurf_DW13
moe	vsurf_DW23
moe	vsurf_EDmin1
moe	vsurf_EDmin2
moe	vsurf_EDmin3
moe	vsurf_EWmin1	selected
moe	vsurf_EWmin2	selected
moe	vsurf_EWmin3	selected
moe	vsurf_G
moe	vsurf_HB1	selected
moe	vsurf_HB2	selected
moe	vsurf_HB3	selected
moe	vsurf_HB4	selected
moe	vsurf_HB5	selected
moe	vsurf_HB6	selected
moe	vsurf_HB7	selected
moe	vsurf_HB8	selected
moe	vsurf_HL1	selected
moe	vsurf_HL2	selected
moe	vsurf_ID1	selected
moe	vsurf_ID2	selected
moe	vsurf_ID3	selected
moe	vsurf_ID4	selected
moe	vsurf_ID5	selected
moe	vsurf_ID6	selected
moe	vsurf_ID7
moe	vsurf_ID8
moe	vsurf_IW1	selected
moe	vsurf_IW2
moe	vsurf_IW3	selected
moe	vsurf_IW4	selected
moe	vsurf_IW5	selected
moe	vsurf_IW6	selected
moe	vsurf_IW7	selected
moe	vsurf_IW8
moe	vsurf_R	selected
moe	vsurf_S	selected
moe	vsurf_V	selected
moe	vsurf_W1	selected
moe	vsurf_W2	selected
moe	vsurf_W3	selected
moe	vsurf_W4	selected
moe	vsurf_W5	selected
moe	vsurf_W6	selected
moe	vsurf_W7	selected
moe	vsurf_W8	selected
moe	vsurf_Wp1	selected
moe	vsurf_Wp2	selected
moe	vsurf_Wp3	selected
moe	vsurf_Wp4	selected
moe	vsurf_Wp5	selected
moe	vsurf_Wp6	selected
moe	vsurf_Wp7	selected
moe	vsurf_Wp8
moe	Weight	selected
moe	weinerPath
moe	weinerPol	selected
moe	zagreb	selected
dragon	AMW	selected
dragon	Sv	selected
dragon	Se	selected
dragon	Sp	selected
dragon	Si	selected
dragon	Mv
dragon	Me	selected
dragon	Mp
dragon	Mi	selected
dragon	GD	selected
dragon	nAT	selected
dragon	nSK	selected
dragon	nTA	selected
dragon	nBT	selected
dragon	nBO	selected
dragon	nBM
dragon	SCBO	selected
dragon	RBN	selected
dragon	RBF
dragon	nDB	selected
dragon	nTB
dragon	nAB
dragon	nH
dragon	nC
dragon	nN	selected
dragon	nO	selected
dragon	nP
dragon	nS	selected
dragon	nF
dragon	nCL
dragon	nI	selected
dragon	nHM	selected
dragon	nHet	selected
dragon	nX
dragon	H%	selected
dragon	C%	selected
dragon	N%	selected
dragon	O%	selected
dragon	X%
dragon	nCsp3
dragon	nCsp2
dragon	nCsp
dragon	totalcharge	selected
dragon	nCIC
dragon	nCIR
dragon	TRS
dragon	Rperim
dragon	Rbrid
dragon	MCD	selected
dragon	RFD
dragon	RCI	selected
dragon	NRS
dragon	NNRS
dragon	nR03
dragon	nR04	selected
dragon	nR05
dragon	nR06
dragon	nR07
dragon	nR08	selected
dragon	nR09
dragon	nR10	selected
dragon	nR11
dragon	nR12
dragon	nBnz	selected
dragon	ARR	selected
dragon	D/Dtr03
dragon	D/Dtr04	selected
dragon	D/Dtr05
dragon	D/Dtr06
dragon	D/Dtr07
dragon	D/Dtr08	selected
dragon	D/Dtr09
dragon	D/Dtr10	selected
dragon	D/Dtr11
dragon	D/Dtr12
dragon	ZM1	selected
dragon	ZM1V	selected
dragon	ZM1Kup	selected
dragon	ZM1Mad	selected
dragon	ZM1Per	selected
dragon	ZM1MulPer	selected
dragon	ZM2	selected
dragon	ZM2V	selected
dragon	ZM2Kup	selected
dragon	ZM2Mad	selected
dragon	ZM2Per	selected
dragon	ZM2MulPer	selected
dragon	ON0	selected
dragon	ON0V	selected
dragon	ON1	selected
dragon	ON1V
dragon	Qindex
dragon	BBI	selected
dragon	DBI	selected
dragon	SNar	selected
dragon	HNar	selected
dragon	GNar	selected
dragon	Xt	selected
dragon	Dz	selected
dragon	Ram	selected
dragon	BLI
dragon	Pol	selected
dragon	LPRS	selected
dragon	MSD	selected
dragon	SPI	selected
dragon	PJI2
dragon	ECC	selected
dragon	AECC	selected
dragon	DECC
dragon	MDDD	selected
dragon	UNIP	selected
dragon	CENT
dragon	VAR	selected
dragon	ICR
dragon	SMTI
dragon	SMTIV
dragon	GMTI
dragon	GMTIV	selected
dragon	Xu	selected
dragon	CSI	selected
dragon	Wap
dragon	S1K	selected
dragon	S2K	selected
dragon	S3K	selected
dragon	PHI	selected
dragon	PW2
dragon	PW3	selected
dragon	PW4	selected
dragon	PW5	selected
dragon	MAXDN	selected
dragon	MAXDP	selected
dragon	DELS	selected
dragon	TIE	selected
dragon	Psi_i_s	selected
dragon	Psi_i_A	selected
dragon	Psi_i_0	selected
dragon	Psi_i_1	selected
dragon	Psi_i_t
dragon	Psi_i_0d	selected
dragon	Psi_i_1d	selected
dragon	Psi_i_1s	selected
dragon	Psi_e_A	selected
dragon	Psi_e_0	selected
dragon	Psi_e_t	selected
dragon	Psi_e_0d	selected
dragon	BAC	selected
dragon	LOC
dragon	MWC01	selected
dragon	MWC02	selected
dragon	MWC03	selected
dragon	MWC04	selected
dragon	MWC05	selected
dragon	MWC06	selected
dragon	MWC07	selected
dragon	MWC08	selected
dragon	MWC09	selected
dragon	MWC10	selected
dragon	SRW02	selected
dragon	SRW03
dragon	SRW04	selected
dragon	SRW05
dragon	SRW06	selected
dragon	SRW07
dragon	SRW08	selected
dragon	SRW09
dragon	SRW10	selected
dragon	MPC01	selected
dragon	MPC02	selected
dragon	MPC03	selected
dragon	MPC04	selected
dragon	MPC05	selected
dragon	MPC06	selected
dragon	MPC07	selected
dragon	MPC08	selected
dragon	MPC09	selected
dragon	MPC10	selected
dragon	piPC01
dragon	piPC02
dragon	piPC03	selected
dragon	piPC04	selected
dragon	piPC05	selected
dragon	piPC06	selected
dragon	piPC07	selected
dragon	piPC08	selected
dragon	piPC09	selected
dragon	piPC10	selected
dragon	TWC	selected
dragon	TPC
dragon	piID
dragon	PCR	selected
dragon	PCD	selected
dragon	CID	selected
dragon	BID	selected
dragon	X0	selected
dragon	X1	selected
dragon	X2	selected
dragon	X3	selected
dragon	X4	selected
dragon	X5	selected
dragon	X0A	selected
dragon	X1A
dragon	X2A	selected
dragon	X3A	selected
dragon	X4A	selected
dragon	X5A
dragon	X0v	selected
dragon	X1v	selected
dragon	X2v	selected
dragon	X3v	selected
dragon	X4v	selected
dragon	X5v
dragon	X0Av
dragon	X1Av
dragon	X2Av
dragon	X3Av
dragon	X4Av	selected
dragon	X5Av	selected
dragon	X0sol	selected
dragon	X1sol	selected
dragon	X2sol	selected
dragon	X3sol	selected
dragon	X4sol	selected
dragon	X5sol	selected
dragon	XMOD	selected
dragon	RDCHI	selected
dragon	RDSQ	selected
dragon	X1Kup	selected
dragon	X1Mad	selected
dragon	X1Per	selected
dragon	X1MulPer	selected
dragon	ISIZ	selected
dragon	IAC	selected
dragon	AAC	selected
dragon	IDE
dragon	IDM	selected
dragon	IDDE	selected
dragon	IDDM	selected
dragon	IDET	selected
dragon	IDMT
dragon	IVDE	selected
dragon	IVDM	selected
dragon	Ges
dragon	rGes
dragon	S0K	selected
dragon	HVcpx
dragon	HDcpx	selected
dragon	Uindex	selected
dragon	Vindex	selected
dragon	Xindex	selected
dragon	Yindex	selected
dragon	IC0	selected
dragon	IC1
dragon	IC2	selected
dragon	IC3	selected
dragon	IC4	selected
dragon	IC5	selected
dragon	TIC0	selected
dragon	TIC1	selected
dragon	TIC2	selected
dragon	TIC3	selected
dragon	TIC4	selected
dragon	TIC5	selected
dragon	SIC0	selected
dragon	SIC1
dragon	SIC2
dragon	SIC3
dragon	SIC4	selected
dragon	SIC5	selected
dragon	CIC0	selected
dragon	CIC1
dragon	CIC2
dragon	CIC3
dragon	CIC4
dragon	CIC5
dragon	BIC0	selected
dragon	BIC1	selected
dragon	BIC2
dragon	BIC3
dragon	BIC4	selected
dragon	BIC5	selected
dragon	J_A	selected
dragon	SpPos_A	selected
dragon	SpPosA_A	selected
dragon	SpPosLog_A	selected
dragon	SpMax_A	selected
dragon	SpMaxA_A	selected
dragon	SpDiam_A	selected
dragon	SpAD_A	selected
dragon	SpMAD_A	selected
dragon	Ho_A	selected
dragon	EE_A	selected
dragon	VE1_A
dragon	VE2_A	selected
dragon	VE3_A	selected
dragon	VE1sign_A
dragon	VE2sign_A
dragon	VR1_A	selected
dragon	VR2_A	selected
dragon	VR3_A	selected
dragon	Wi_D
dragon	WiA_D	selected
dragon	AVS_D	selected
dragon	H_D	selected
dragon	Chi_D	selected
dragon	ChiA_D	selected
dragon	J_D	selected
dragon	HyWi_D	selected
dragon	SpPos_D	selected
dragon	SpPosA_D	selected
dragon	SpPosLog_D	selected
dragon	SpMax_D	selected
dragon	SpMaxA_D	selected
dragon	SpDiam_D	selected
dragon	SpAD_D	selected
dragon	SpMAD_D	selected
dragon	Ho_D	selected
dragon	SM2_D	selected
dragon	SM3_D	selected
dragon	SM4_D	selected
dragon	SM5_D	selected
dragon	SM6_D	selected
dragon	VE1_D	selected
dragon	VE2_D	selected
dragon	VE3_D	selected
dragon	VE1sign_D
dragon	VE2sign_D
dragon	VR1_D	selected
dragon	VR2_D	selected
dragon	VR3_D	selected
dragon	QW_L
dragon	TI1_L	selected
dragon	TI2_L
dragon	STN_L
dragon	SpPos_L	selected
dragon	SpPosA_L	selected
dragon	SpPosLog_L	selected
dragon	SpMax_L	selected
dragon	SpMaxA_L	selected
dragon	SpDiam_L	selected
dragon	SpAD_L	selected
dragon	SpMAD_L
dragon	Ho_L	selected
dragon	EE_L	selected
dragon	SM2_L	selected
dragon	SM3_L	selected
dragon	SM4_L	selected
dragon	SM5_L
dragon	SM6_L
dragon	VE1_L	selected
dragon	VE2_L	selected
dragon	VE3_L	selected
dragon	VE1sign_L
dragon	VE2sign_L
dragon	VE3sign_L	selected
dragon	VR1_L	selected
dragon	VR2_L	selected
dragon	VR3_L	selected
dragon	AVS_X	selected
dragon	H_X	selected
dragon	Chi_X	selected
dragon	ChiA_X	selected
dragon	J_X	selected
dragon	HyWi_X	selected
dragon	SpPos_X	selected
dragon	SpPosA_X	selected
dragon	SpPosLog_X	selected
dragon	SpMaxA_X	selected
dragon	SpDiam_X
dragon	SpAD_X	selected
dragon	SpMAD_X	selected
dragon	Ho_X	selected
dragon	EE_X	selected
dragon	SM2_X	selected
dragon	SM3_X
dragon	SM4_X	selected
dragon	SM5_X
dragon	SM6_X	selected
dragon	VE1_X	selected
dragon	VE2_X	selected
dragon	VE3_X	selected
dragon	VE1sign_X
dragon	VE2sign_X
dragon	VR1_X	selected
dragon	VR2_X	selected
dragon	VR3_X	selected
dragon	Wi_H2	selected
dragon	WiA_H2	selected
dragon	AVS_H2	selected
dragon	Chi_H2	selected
dragon	ChiA_H2
dragon	J_H2	selected
dragon	HyWi_H2	selected
dragon	SpPos_H2	selected
dragon	SpPosA_H2	selected
dragon	SpPosLog_H2	selected
dragon	SpMax_H2
dragon	SpMaxA_H2	selected
dragon	SpDiam_H2	selected
dragon	SpAD_H2	selected
dragon	SpMAD_H2	selected
dragon	Ho_H2	selected
dragon	EE_H2	selected
dragon	SM2_H2	selected
dragon	SM3_H2	selected
dragon	SM4_H2	selected
dragon	SM5_H2	selected
dragon	SM6_H2	selected
dragon	VE1_H2
dragon	VE2_H2	selected
dragon	VE3_H2	selected
dragon	VE1sign_H2
dragon	VE2sign_H2	selected
dragon	VR1_H2	selected
dragon	VR2_H2	selected
dragon	VR3_H2	selected
dragon	Wi_Dt	selected
dragon	WiA_Dt
dragon	AVS_Dt	selected
dragon	H_Dt	selected
dragon	Chi_Dt	selected
dragon	ChiA_Dt	selected
dragon	J_Dt	selected
dragon	HyWi_Dt	selected
dragon	SpPos_Dt	selected
dragon	SpPosA_Dt
dragon	SpPosLog_Dt	selected
dragon	SpMax_Dt	selected
dragon	SpMaxA_Dt
dragon	SpDiam_Dt	selected
dragon	SpAD_Dt	selected
dragon	SpMAD_Dt
dragon	Ho_Dt	selected
dragon	SM2_Dt	selected
dragon	SM3_Dt	selected
dragon	SM4_Dt	selected
dragon	SM5_Dt	selected
dragon	SM6_Dt	selected
dragon	VE1_Dt	selected
dragon	VE2_Dt	selected
dragon	VE3_Dt	selected
dragon	VE1sign_Dt
dragon	VE2sign_Dt
dragon	VR1_Dt	selected
dragon	VR2_Dt	selected
dragon	VR3_Dt	selected
dragon	Wi_D/Dt	selected
dragon	WiA_D/Dt
dragon	AVS_D/Dt	selected
dragon	H_D/Dt
dragon	Chi_D/Dt
dragon	ChiA_D/Dt	selected
dragon	J_D/Dt
dragon	HyWi_D/Dt	selected
dragon	SpPos_D/Dt	selected
dragon	SpPosA_D/Dt	selected
dragon	SpPosLog_D/Dt	selected
dragon	SpMax_D/Dt	selected
dragon	SpMaxA_D/Dt
dragon	SpDiam_D/Dt	selected
dragon	SpAD_D/Dt	selected
dragon	SpMAD_D/Dt	selected
dragon	Ho_D/Dt	selected
dragon	EE_D/Dt	selected
dragon	SM2_D/Dt	selected
dragon	SM3_D/Dt	selected
dragon	SM4_D/Dt	selected
dragon	SM5_D/Dt	selected
dragon	SM6_D/Dt	selected
dragon	VE1_D/Dt	selected
dragon	VE2_D/Dt	selected
dragon	VE3_D/Dt	selected
dragon	VE1sign_D/Dt
dragon	VE2sign_D/Dt
dragon	VR1_D/Dt	selected
dragon	VR2_D/Dt	selected
dragon	VR3_D/Dt	selected
dragon	Wi_Dz(Z)
dragon	WiA_Dz(Z)
dragon	AVS_Dz(Z)	selected
dragon	H_Dz(Z)	selected
dragon	Chi_Dz(Z)	selected
dragon	ChiA_Dz(Z)	selected
dragon	J_Dz(Z)	selected
dragon	HyWi_Dz(Z)	selected
dragon	SpAbs_Dz(Z)	selected
dragon	SpPos_Dz(Z)	selected
dragon	SpPosA_Dz(Z)
dragon	SpPosLog_Dz(Z)	selected
dragon	SpMax_Dz(Z)	selected
dragon	SpMaxA_Dz(Z)
dragon	SpDiam_Dz(Z)	selected
dragon	SpAD_Dz(Z)	selected
dragon	SpMAD_Dz(Z)
dragon	Ho_Dz(Z)	selected
dragon	SM1_Dz(Z)	selected
dragon	SM2_Dz(Z)	selected
dragon	SM3_Dz(Z)	selected
dragon	SM4_Dz(Z)	selected
dragon	SM5_Dz(Z)	selected
dragon	SM6_Dz(Z)	selected
dragon	VE1_Dz(Z)	selected
dragon	VE2_Dz(Z)	selected
dragon	VE3_Dz(Z)	selected
dragon	VE1sign_Dz(Z)
dragon	VE2sign_Dz(Z)	selected
dragon	VR1_Dz(Z)	selected
dragon	VR2_Dz(Z)	selected
dragon	VR3_Dz(Z)	selected
dragon	Wi_Dz(m)
dragon	WiA_Dz(m)
dragon	AVS_Dz(m)	selected
dragon	H_Dz(m)	selected
dragon	Chi_Dz(m)	selected
dragon	ChiA_Dz(m)	selected
dragon	J_Dz(m)	selected
dragon	HyWi_Dz(m)	selected
dragon	SpAbs_Dz(m)	selected
dragon	SpPos_Dz(m)	selected
dragon	SpPosA_Dz(m)
dragon	SpPosLog_Dz(m)	selected
dragon	SpMax_Dz(m)	selected
dragon	SpMaxA_Dz(m)
dragon	SpDiam_Dz(m)	selected
dragon	SpAD_Dz(m)	selected
dragon	SpMAD_Dz(m)
dragon	Ho_Dz(m)	selected
dragon	SM1_Dz(m)	selected
dragon	SM2_Dz(m)	selected
dragon	SM3_Dz(m)	selected
dragon	SM4_Dz(m)	selected
dragon	SM5_Dz(m)	selected
dragon	SM6_Dz(m)	selected
dragon	VE1_Dz(m)	selected
dragon	VE2_Dz(m)	selected
dragon	VE3_Dz(m)	selected
dragon	VE1sign_Dz(m)
dragon	VE2sign_Dz(m)	selected
dragon	VR1_Dz(m)	selected
dragon	VR2_Dz(m)	selected
dragon	VR3_Dz(m)	selected
dragon	Wi_Dz(v)
dragon	WiA_Dz(v)	selected
dragon	AVS_Dz(v)	selected
dragon	H_Dz(v)	selected
dragon	Chi_Dz(v)	selected
dragon	ChiA_Dz(v)	selected
dragon	J_Dz(v)	selected
dragon	HyWi_Dz(v)	selected
dragon	SpAbs_Dz(v)	selected
dragon	SpPos_Dz(v)	selected
dragon	SpPosA_Dz(v)	selected
dragon	SpPosLog_Dz(v)	selected
dragon	SpMax_Dz(v)	selected
dragon	SpMaxA_Dz(v)	selected
dragon	SpDiam_Dz(v)	selected
dragon	SpAD_Dz(v)	selected
dragon	SpMAD_Dz(v)	selected
dragon	Ho_Dz(v)	selected
dragon	SM1_Dz(v)	selected
dragon	SM2_Dz(v)	selected
dragon	SM3_Dz(v)	selected
dragon	SM4_Dz(v)	selected
dragon	SM5_Dz(v)	selected
dragon	SM6_Dz(v)	selected
dragon	VE1_Dz(v)	selected
dragon	VE2_Dz(v)	selected
dragon	VE3_Dz(v)	selected
dragon	VE1sign_Dz(v)
dragon	VE2sign_Dz(v)
dragon	VR1_Dz(v)	selected
dragon	VR2_Dz(v)	selected
dragon	VR3_Dz(v)	selected
dragon	Wi_Dz(e)
dragon	WiA_Dz(e)	selected
dragon	AVS_Dz(e)	selected
dragon	H_Dz(e)	selected
dragon	Chi_Dz(e)	selected
dragon	ChiA_Dz(e)	selected
dragon	J_Dz(e)	selected
dragon	HyWi_Dz(e)	selected
dragon	SpAbs_Dz(e)	selected
dragon	SpPos_Dz(e)	selected
dragon	SpPosA_Dz(e)	selected
dragon	SpPosLog_Dz(e)	selected
dragon	SpMax_Dz(e)	selected
dragon	SpMaxA_Dz(e)	selected
dragon	SpDiam_Dz(e)	selected
dragon	SpAD_Dz(e)	selected
dragon	SpMAD_Dz(e)	selected
dragon	Ho_Dz(e)	selected
dragon	SM1_Dz(e)	selected
dragon	SM2_Dz(e)	selected
dragon	SM3_Dz(e)	selected
dragon	SM4_Dz(e)	selected
dragon	SM5_Dz(e)	selected
dragon	SM6_Dz(e)	selected
dragon	VE1_Dz(e)	selected
dragon	VE2_Dz(e)	selected
dragon	VE3_Dz(e)	selected
dragon	VE1sign_Dz(e)
dragon	VE2sign_Dz(e)
dragon	VR1_Dz(e)	selected
dragon	VR2_Dz(e)	selected
dragon	VR3_Dz(e)	selected
dragon	Wi_Dz(p)
dragon	WiA_Dz(p)	selected
dragon	AVS_Dz(p)	selected
dragon	H_Dz(p)	selected
dragon	Chi_Dz(p)	selected
dragon	ChiA_Dz(p)	selected
dragon	J_Dz(p)	selected
dragon	HyWi_Dz(p)	selected
dragon	SpAbs_Dz(p)	selected
dragon	SpPos_Dz(p)	selected
dragon	SpPosA_Dz(p)	selected
dragon	SpPosLog_Dz(p)	selected
dragon	SpMax_Dz(p)	selected
dragon	SpMaxA_Dz(p)	selected
dragon	SpDiam_Dz(p)	selected
dragon	SpAD_Dz(p)	selected
dragon	SpMAD_Dz(p)	selected
dragon	Ho_Dz(p)	selected
dragon	SM1_Dz(p)	selected
dragon	SM2_Dz(p)	selected
dragon	SM3_Dz(p)	selected
dragon	SM4_Dz(p)	selected
dragon	SM5_Dz(p)	selected
dragon	SM6_Dz(p)	selected
dragon	VE1_Dz(p)	selected
dragon	VE2_Dz(p)	selected
dragon	VE3_Dz(p)	selected
dragon	VE1sign_Dz(p)
dragon	VE2sign_Dz(p)
dragon	VR1_Dz(p)	selected
dragon	VR2_Dz(p)	selected
dragon	VR3_Dz(p)	selected
dragon	Wi_Dz(i)
dragon	WiA_Dz(i)	selected
dragon	AVS_Dz(i)	selected
dragon	H_Dz(i)	selected
dragon	Chi_Dz(i)	selected
dragon	ChiA_Dz(i)	selected
dragon	J_Dz(i)	selected
dragon	HyWi_Dz(i)	selected
dragon	SpAbs_Dz(i)	selected
dragon	SpPos_Dz(i)	selected
dragon	SpPosA_Dz(i)	selected
dragon	SpPosLog_Dz(i)	selected
dragon	SpMax_Dz(i)	selected
dragon	SpMaxA_Dz(i)	selected
dragon	SpDiam_Dz(i)	selected
dragon	SpAD_Dz(i)	selected
dragon	SpMAD_Dz(i)	selected
dragon	Ho_Dz(i)	selected
dragon	SM1_Dz(i)	selected
dragon	SM2_Dz(i)	selected
dragon	SM3_Dz(i)	selected
dragon	SM4_Dz(i)	selected
dragon	SM5_Dz(i)	selected
dragon	SM6_Dz(i)	selected
dragon	VE1_Dz(i)	selected
dragon	VE2_Dz(i)	selected
dragon	VE3_Dz(i)	selected
dragon	VE1sign_Dz(i)
dragon	VE2sign_Dz(i)
dragon	VR1_Dz(i)	selected
dragon	VR2_Dz(i)	selected
dragon	VR3_Dz(i)	selected
dragon	Wi_B(m)	selected
dragon	WiA_B(m)	selected
dragon	AVS_B(m)
dragon	Chi_B(m)	selected
dragon	ChiA_B(m)	selected
dragon	J_B(m)	selected
dragon	HyWi_B(m)	selected
dragon	SpAbs_B(m)	selected
dragon	SpPos_B(m)	selected
dragon	SpPosA_B(m)	selected
dragon	SpPosLog_B(m)	selected
dragon	SpMax_B(m)	selected
dragon	SpMaxA_B(m)	selected
dragon	SpDiam_B(m)
dragon	SpAD_B(m)	selected
dragon	SpMAD_B(m)
dragon	Ho_B(m)	selected
dragon	EE_B(m)	selected
dragon	SM1_B(m)	selected
dragon	SM2_B(m)	selected
dragon	SM3_B(m)	selected
dragon	SM4_B(m)	selected
dragon	SM5_B(m)	selected
dragon	SM6_B(m)	selected
dragon	VE1_B(m)
dragon	VE2_B(m)	selected
dragon	VE3_B(m)	selected
dragon	VE1sign_B(m)
dragon	VE2sign_B(m)
dragon	VR1_B(m)	selected
dragon	VR2_B(m)	selected
dragon	VR3_B(m)	selected
dragon	Wi_B(v)	selected
dragon	WiA_B(v)	selected
dragon	AVS_B(v)	selected
dragon	Chi_B(v)	selected
dragon	ChiA_B(v)	selected
dragon	J_B(v)	selected
dragon	HyWi_B(v)	selected
dragon	SpAbs_B(v)	selected
dragon	SpPos_B(v)	selected
dragon	SpPosA_B(v)	selected
dragon	SpPosLog_B(v)	selected
dragon	SpMax_B(v)	selected
dragon	SpMaxA_B(v)	selected
dragon	SpDiam_B(v)
dragon	SpAD_B(v)	selected
dragon	SpMAD_B(v)
dragon	Ho_B(v)	selected
dragon	EE_B(v)
dragon	SM1_B(v)	selected
dragon	SM2_B(v)	selected
dragon	SM3_B(v)
dragon	SM4_B(v)
dragon	SM5_B(v)
dragon	SM6_B(v)
dragon	VE1_B(v)
dragon	VE2_B(v)	selected
dragon	VE3_B(v)	selected
dragon	VE1sign_B(v)
dragon	VE2sign_B(v)
dragon	VR1_B(v)	selected
dragon	VR2_B(v)	selected
dragon	VR3_B(v)	selected
dragon	Wi_B(e)	selected
dragon	WiA_B(e)	selected
dragon	AVS_B(e)
dragon	Chi_B(e)	selected
dragon	ChiA_B(e)
dragon	J_B(e)	selected
dragon	HyWi_B(e)	selected
dragon	SpAbs_B(e)	selected
dragon	SpPos_B(e)	selected
dragon	SpPosA_B(e)	selected
dragon	SpPosLog_B(e)	selected
dragon	SpMax_B(e)
dragon	SpMaxA_B(e)	selected
dragon	SpDiam_B(e)
dragon	SpAD_B(e)	selected
dragon	SpMAD_B(e)
dragon	Ho_B(e)	selected
dragon	EE_B(e)	selected
dragon	SM1_B(e)	selected
dragon	SM2_B(e)	selected
dragon	SM3_B(e)	selected
dragon	SM4_B(e)
dragon	SM5_B(e)
dragon	SM6_B(e)
dragon	VE1_B(e)
dragon	VE2_B(e)	selected
dragon	VE3_B(e)	selected
dragon	VE1sign_B(e)	selected
dragon	VE2sign_B(e)	selected
dragon	VR1_B(e)	selected
dragon	VR2_B(e)	selected
dragon	VR3_B(e)	selected
dragon	Wi_B(p)	selected
dragon	WiA_B(p)	selected
dragon	AVS_B(p)	selected
dragon	Chi_B(p)	selected
dragon	ChiA_B(p)	selected
dragon	J_B(p)	selected
dragon	HyWi_B(p)	selected
dragon	SpAbs_B(p)	selected
dragon	SpPos_B(p)	selected
dragon	SpPosA_B(p)
dragon	SpPosLog_B(p)	selected
dragon	SpMax_B(p)
dragon	SpMaxA_B(p)	selected
dragon	SpDiam_B(p)
dragon	SpAD_B(p)	selected
dragon	SpMAD_B(p)
dragon	Ho_B(p)	selected
dragon	EE_B(p)
dragon	SM1_B(p)	selected
dragon	SM2_B(p)	selected
dragon	SM3_B(p)
dragon	SM4_B(p)
dragon	SM5_B(p)
dragon	SM6_B(p)
dragon	VE1_B(p)	selected
dragon	VE2_B(p)	selected
dragon	VE3_B(p)	selected
dragon	VE1sign_B(p)
dragon	VE2sign_B(p)
dragon	VR1_B(p)	selected
dragon	VR2_B(p)	selected
dragon	VR3_B(p)	selected
dragon	Wi_B(i)	selected
dragon	WiA_B(i)	selected
dragon	AVS_B(i)
dragon	Chi_B(i)	selected
dragon	ChiA_B(i)
dragon	J_B(i)	selected
dragon	HyWi_B(i)	selected
dragon	SpAbs_B(i)	selected
dragon	SpPos_B(i)	selected
dragon	SpPosA_B(i)	selected
dragon	SpPosLog_B(i)	selected
dragon	SpMax_B(i)
dragon	SpMaxA_B(i)	selected
dragon	SpDiam_B(i)
dragon	SpAD_B(i)	selected
dragon	SpMAD_B(i)
dragon	Ho_B(i)	selected
dragon	EE_B(i)	selected
dragon	SM1_B(i)	selected
dragon	SM2_B(i)	selected
dragon	SM3_B(i)	selected
dragon	SM4_B(i)
dragon	SM5_B(i)
dragon	SM6_B(i)
dragon	VE1_B(i)
dragon	VE2_B(i)	selected
dragon	VE3_B(i)	selected
dragon	VE1sign_B(i)
dragon	VE2sign_B(i)
dragon	VR1_B(i)	selected
dragon	VR2_B(i)	selected
dragon	VR3_B(i)	selected
dragon	Wi_B(s)	selected
dragon	WiA_B(s)	selected
dragon	AVS_B(s)	selected
dragon	Chi_B(s)	selected
dragon	ChiA_B(s)	selected
dragon	J_B(s)	selected
dragon	HyWi_B(s)	selected
dragon	SpAbs_B(s)	selected
dragon	SpPos_B(s)	selected
dragon	SpPosA_B(s)	selected
dragon	SpPosLog_B(s)	selected
dragon	SpMax_B(s)
dragon	SpMaxA_B(s)	selected
dragon	SpDiam_B(s)
dragon	SpAD_B(s)	selected
dragon	SpMAD_B(s)	selected
dragon	Ho_B(s)	selected
dragon	EE_B(s)	selected
dragon	SM1_B(s)	selected
dragon	SM2_B(s)	selected
dragon	SM3_B(s)	selected
dragon	SM4_B(s)	selected
dragon	SM5_B(s)	selected
dragon	SM6_B(s)	selected
dragon	VE1_B(s)
dragon	VE2_B(s)	selected
dragon	VE3_B(s)	selected
dragon	VE1sign_B(s)	selected
dragon	VE2sign_B(s)	selected
dragon	VR1_B(s)	selected
dragon	VR2_B(s)	selected
dragon	VR3_B(s)	selected
dragon	ATS1m	selected
dragon	ATS2m	selected
dragon	ATS3m	selected
dragon	ATS4m	selected
dragon	ATS5m	selected
dragon	ATS6m	selected
dragon	ATS7m	selected
dragon	ATS8m
dragon	ATS1v	selected
dragon	ATS2v	selected
dragon	ATS3v	selected
dragon	ATS4v	selected
dragon	ATS5v	selected
dragon	ATS6v	selected
dragon	ATS7v	selected
dragon	ATS8v	selected
dragon	ATS1e	selected
dragon	ATS2e	selected
dragon	ATS3e	selected
dragon	ATS4e	selected
dragon	ATS5e	selected
dragon	ATS6e	selected
dragon	ATS7e	selected
dragon	ATS8e	selected
dragon	ATS1p	selected
dragon	ATS2p	selected
dragon	ATS3p	selected
dragon	ATS4p	selected
dragon	ATS5p	selected
dragon	ATS6p	selected
dragon	ATS7p	selected
dragon	ATS8p	selected
dragon	ATS1i	selected
dragon	ATS2i	selected
dragon	ATS3i	selected
dragon	ATS4i	selected
dragon	ATS5i	selected
dragon	ATS6i	selected
dragon	ATS7i	selected
dragon	ATS8i	selected
dragon	ATS1s	selected
dragon	ATS2s	selected
dragon	ATS3s	selected
dragon	ATS4s	selected
dragon	ATS5s	selected
dragon	ATS6s	selected
dragon	ATS7s	selected
dragon	ATS8s	selected
dragon	ATSC1m
dragon	ATSC2m	selected
dragon	ATSC3m	selected
dragon	ATSC4m	selected
dragon	ATSC5m	selected
dragon	ATSC6m	selected
dragon	ATSC7m	selected
dragon	ATSC8m	selected
dragon	ATSC1v
dragon	ATSC2v
dragon	ATSC3v
dragon	ATSC4v
dragon	ATSC5v
dragon	ATSC6v
dragon	ATSC7v
dragon	ATSC8v	selected
dragon	ATSC1e	selected
dragon	ATSC2e	selected
dragon	ATSC3e	selected
dragon	ATSC4e	selected
dragon	ATSC5e	selected
dragon	ATSC6e	selected
dragon	ATSC7e	selected
dragon	ATSC8e	selected
dragon	ATSC1p	selected
dragon	ATSC2p	selected
dragon	ATSC3p	selected
dragon	ATSC4p	selected
dragon	ATSC5p
dragon	ATSC6p	selected
dragon	ATSC7p	selected
dragon	ATSC8p	selected
dragon	ATSC1i	selected
dragon	ATSC2i	selected
dragon	ATSC3i	selected
dragon	ATSC4i
dragon	ATSC5i
dragon	ATSC6i	selected
dragon	ATSC7i	selected
dragon	ATSC8i	selected
dragon	ATSC1s	selected
dragon	ATSC2s	selected
dragon	ATSC3s	selected
dragon	ATSC4s	selected
dragon	ATSC5s	selected
dragon	ATSC6s	selected
dragon	ATSC7s	selected
dragon	ATSC8s	selected
dragon	MATS1m
dragon	MATS2m	selected
dragon	MATS3m
dragon	MATS4m
dragon	MATS5m
dragon	MATS6m
dragon	MATS7m
dragon	MATS8m	selected
dragon	MATS1v
dragon	MATS2v
dragon	MATS3v
dragon	MATS4v	selected
dragon	MATS5v
dragon	MATS6v
dragon	MATS7v
dragon	MATS8v	selected
dragon	MATS1e	selected
dragon	MATS2e
dragon	MATS3e
dragon	MATS4e	selected
dragon	MATS5e
dragon	MATS6e
dragon	MATS7e
dragon	MATS8e	selected
dragon	MATS1p
dragon	MATS2p	selected
dragon	MATS3p
dragon	MATS4p
dragon	MATS5p
dragon	MATS6p
dragon	MATS7p
dragon	MATS8p	selected
dragon	MATS1i
dragon	MATS2i
dragon	MATS3i
dragon	MATS4i
dragon	MATS5i
dragon	MATS6i
dragon	MATS7i
dragon	MATS8i
dragon	MATS1s	selected
dragon	MATS2s
dragon	MATS3s	selected
dragon	MATS4s	selected
dragon	MATS5s
dragon	MATS6s
dragon	MATS7s
dragon	MATS8s
dragon	GATS1m	selected
dragon	GATS2m	selected
dragon	GATS3m
dragon	GATS4m
dragon	GATS5m	selected
dragon	GATS6m
dragon	GATS7m
dragon	GATS8m	selected
dragon	GATS1v
dragon	GATS2v
dragon	GATS3v
dragon	GATS4v	selected
dragon	GATS5v	selected
dragon	GATS6v
dragon	GATS7v
dragon	GATS8v
dragon	GATS1e
dragon	GATS2e
dragon	GATS3e
dragon	GATS4e
dragon	GATS5e
dragon	GATS6e	selected
dragon	GATS7e
dragon	GATS8e	selected
dragon	GATS1p
dragon	GATS2p
dragon	GATS3p	selected
dragon	GATS4p	selected
dragon	GATS5p
dragon	GATS6p
dragon	GATS7p
dragon	GATS8p
dragon	GATS1i
dragon	GATS2i
dragon	GATS3i	selected
dragon	GATS4i	selected
dragon	GATS5i	selected
dragon	GATS6i	selected
dragon	GATS7i
dragon	GATS8i	selected
dragon	GATS1s
dragon	GATS2s
dragon	GATS3s
dragon	GATS4s
dragon	GATS5s	selected
dragon	GATS6s	selected
dragon	GATS7s
dragon	GATS8s
dragon	GGI1	selected
dragon	GGI2	selected
dragon	GGI3	selected
dragon	GGI4	selected
dragon	GGI5	selected
dragon	GGI6	selected
dragon	GGI7	selected
dragon	GGI8	selected
dragon	GGI9	selected
dragon	GGI10	selected
dragon	JGI1	selected
dragon	JGI2	selected
dragon	JGI3	selected
dragon	JGI4
dragon	JGI5
dragon	JGI6
dragon	JGI7
dragon	JGI8
dragon	JGI9
dragon	JGI10
dragon	JGT	selected
dragon	SpMax1_Bh(m)	selected
dragon	SpMax2_Bh(m)	selected
dragon	SpMax3_Bh(m)	selected
dragon	SpMax4_Bh(m)
dragon	SpMax5_Bh(m)
dragon	SpMax6_Bh(m)
dragon	SpMax7_Bh(m)	selected
dragon	SpMax8_Bh(m)	selected
dragon	SpMax1_Bh(v)	selected
dragon	SpMax2_Bh(v)	selected
dragon	SpMax3_Bh(v)	selected
dragon	SpMax4_Bh(v)	selected
dragon	SpMax5_Bh(v)	selected
dragon	SpMax6_Bh(v)	selected
dragon	SpMax7_Bh(v)	selected
dragon	SpMax8_Bh(v)	selected
dragon	SpMax1_Bh(e)	selected
dragon	SpMax2_Bh(e)	selected
dragon	SpMax3_Bh(e)	selected
dragon	SpMax4_Bh(e)	selected
dragon	SpMax5_Bh(e)	selected
dragon	SpMax6_Bh(e)	selected
dragon	SpMax7_Bh(e)	selected
dragon	SpMax8_Bh(e)	selected
dragon	SpMax1_Bh(p)	selected
dragon	SpMax2_Bh(p)	selected
dragon	SpMax3_Bh(p)	selected
dragon	SpMax4_Bh(p)	selected
dragon	SpMax5_Bh(p)	selected
dragon	SpMax6_Bh(p)	selected
dragon	SpMax7_Bh(p)	selected
dragon	SpMax8_Bh(p)	selected
dragon	SpMax1_Bh(i)	selected
dragon	SpMax2_Bh(i)	selected
dragon	SpMax3_Bh(i)	selected
dragon	SpMax4_Bh(i)	selected
dragon	SpMax5_Bh(i)	selected
dragon	SpMax6_Bh(i)	selected
dragon	SpMax7_Bh(i)	selected
dragon	SpMax8_Bh(i)	selected
dragon	SpMax1_Bh(s)	selected
dragon	SpMax2_Bh(s)	selected
dragon	SpMax3_Bh(s)	selected
dragon	SpMax4_Bh(s)	selected
dragon	SpMax5_Bh(s)	selected
dragon	SpMax6_Bh(s)	selected
dragon	SpMax7_Bh(s)
dragon	SpMax8_Bh(s)	selected
dragon	SpMin1_Bh(m)	selected
dragon	SpMin2_Bh(m)	selected
dragon	SpMin3_Bh(m)	selected
dragon	SpMin4_Bh(m)	selected
dragon	SpMin5_Bh(m)	selected
dragon	SpMin6_Bh(m)	selected
dragon	SpMin7_Bh(m)	selected
dragon	SpMin8_Bh(m)	selected
dragon	SpMin1_Bh(v)	selected
dragon	SpMin2_Bh(v)	selected
dragon	SpMin3_Bh(v)	selected
dragon	SpMin4_Bh(v)	selected
dragon	SpMin5_Bh(v)	selected
dragon	SpMin6_Bh(v)	selected
dragon	SpMin7_Bh(v)	selected
dragon	SpMin8_Bh(v)	selected
dragon	SpMin1_Bh(e)	selected
dragon	SpMin2_Bh(e)	selected
dragon	SpMin3_Bh(e)	selected
dragon	SpMin4_Bh(e)	selected
dragon	SpMin5_Bh(e)	selected
dragon	SpMin6_Bh(e)	selected
dragon	SpMin7_Bh(e)	selected
dragon	SpMin8_Bh(e)	selected
dragon	SpMin1_Bh(p)	selected
dragon	SpMin2_Bh(p)	selected
dragon	SpMin3_Bh(p)	selected
dragon	SpMin4_Bh(p)	selected
dragon	SpMin5_Bh(p)	selected
dragon	SpMin6_Bh(p)	selected
dragon	SpMin7_Bh(p)	selected
dragon	SpMin8_Bh(p)	selected
dragon	SpMin1_Bh(i)	selected
dragon	SpMin2_Bh(i)	selected
dragon	SpMin3_Bh(i)	selected
dragon	SpMin4_Bh(i)	selected
dragon	SpMin5_Bh(i)	selected
dragon	SpMin6_Bh(i)	selected
dragon	SpMin7_Bh(i)	selected
dragon	SpMin8_Bh(i)	selected
dragon	SpMin1_Bh(s)	selected
dragon	SpMin2_Bh(s)	selected
dragon	SpMin3_Bh(s)	selected
dragon	SpMin4_Bh(s)	selected
dragon	SpMin5_Bh(s)	selected
dragon	SpMin6_Bh(s)	selected
dragon	SpMin7_Bh(s)
dragon	SpMin8_Bh(s)
dragon	P_VSA_LogP_1
dragon	P_VSA_LogP_2	selected
dragon	P_VSA_LogP_3
dragon	P_VSA_LogP_4	selected
dragon	P_VSA_LogP_5	selected
dragon	P_VSA_LogP_6	selected
dragon	P_VSA_LogP_7
dragon	P_VSA_LogP_8	selected
dragon	P_VSA_MR_1	selected
dragon	P_VSA_MR_2	selected
dragon	P_VSA_MR_3
dragon	P_VSA_MR_4
dragon	P_VSA_MR_5	selected
dragon	P_VSA_MR_6	selected
dragon	P_VSA_MR_7
dragon	P_VSA_MR_8	selected
dragon	P_VSA_m_1
dragon	P_VSA_m_2
dragon	P_VSA_m_3	selected
dragon	P_VSA_m_4
dragon	P_VSA_m_5	selected
dragon	P_VSA_v_1
dragon	P_VSA_v_2	selected
dragon	P_VSA_v_3	selected
dragon	P_VSA_v_4	selected
dragon	P_VSA_e_1
dragon	P_VSA_e_2
dragon	P_VSA_e_3	selected
dragon	P_VSA_e_4
dragon	P_VSA_e_5	selected
dragon	P_VSA_e_6
dragon	P_VSA_p_1	selected
dragon	P_VSA_p_2	selected
dragon	P_VSA_p_3	selected
dragon	P_VSA_p_4	selected
dragon	P_VSA_i_1	selected
dragon	P_VSA_i_2	selected
dragon	P_VSA_i_3	selected
dragon	P_VSA_i_4	selected
dragon	P_VSA_s_1	selected
dragon	P_VSA_s_2	selected
dragon	P_VSA_s_3	selected
dragon	P_VSA_s_4
dragon	P_VSA_s_5	selected
dragon	P_VSA_s_6	selected
dragon	P_VSA_ppp_L
dragon	P_VSA_ppp_P	selected
dragon	P_VSA_ppp_N	selected
dragon	P_VSA_ppp_D	selected
dragon	P_VSA_ppp_A	selected
dragon	P_VSA_ppp_ar
dragon	P_VSA_ppp_con
dragon	P_VSA_ppp_hal
dragon	P_VSA_ppp_cyc
dragon	P_VSA_ppp_ter	selected
dragon	Eta_alpha	selected
dragon	Eta_alpha_A
dragon	Eta_epsi	selected
dragon	Eta_epsi_A	selected
dragon	Eta_betaS	selected
dragon	Eta_betaS_A	selected
dragon	Eta_betaP
dragon	Eta_betaP_A	selected
dragon	Eta_beta	selected
dragon	Eta_beta_A
dragon	Eta_C	selected
dragon	Eta_C_A	selected
dragon	Eta_L	selected
dragon	Eta_L_A
dragon	Eta_F	selected
dragon	Eta_F_A
dragon	Eta_FL	selected
dragon	Eta_FL_A
dragon	Eta_B	selected
dragon	Eta_B_A	selected
dragon	Eta_sh_p	selected
dragon	Eta_sh_y
dragon	Eta_sh_x	selected
dragon	SpMax_EA	selected
dragon	SpMaxA_EA	selected
dragon	SpDiam_EA	selected
dragon	SpAD_EA	selected
dragon	SpMAD_EA
dragon	SpMax_EA(ed)	selected
dragon	SpMaxA_EA(ed)	selected
dragon	SpDiam_EA(ed)	selected
dragon	SpAD_EA(ed)	selected
dragon	SpMAD_EA(ed)
dragon	SpMax_EA(bo)	selected
dragon	SpMaxA_EA(bo)	selected
dragon	SpDiam_EA(bo)	selected
dragon	SpAD_EA(bo)	selected
dragon	SpMAD_EA(bo)	selected
dragon	SpMax_EA(dm)
dragon	SpMaxA_EA(dm)
dragon	SpDiam_EA(dm)
dragon	SpAD_EA(dm)	selected
dragon	SpMAD_EA(dm)	selected
dragon	SpMax_EA(ri)
dragon	SpMaxA_EA(ri)	selected
dragon	SpDiam_EA(ri)
dragon	SpAD_EA(ri)	selected
dragon	SpMAD_EA(ri)	selected
dragon	SpMax_AEA(ed)	selected
dragon	SpMaxA_AEA(ed)	selected
dragon	SpDiam_AEA(ed)	selected
dragon	SpAD_AEA(ed)	selected
dragon	SpMAD_AEA(ed)	selected
dragon	SpMax_AEA(bo)
dragon	SpMaxA_AEA(bo)	selected
dragon	SpDiam_AEA(bo)
dragon	SpAD_AEA(bo)	selected
dragon	SpMAD_AEA(bo)
dragon	SpMax_AEA(dm)
dragon	SpMaxA_AEA(dm)	selected
dragon	SpDiam_AEA(dm)
dragon	SpAD_AEA(dm)	selected
dragon	SpMAD_AEA(dm)	selected
dragon	SpMax_AEA(ri)	selected
dragon	SpMaxA_AEA(ri)	selected
dragon	SpDiam_AEA(ri)	selected
dragon	SpAD_AEA(ri)	selected
dragon	SpMAD_AEA(ri)
dragon	Chi0_EA	selected
dragon	Chi1_EA	selected
dragon	Chi0_EA(ed)	selected
dragon	Chi1_EA(ed)	selected
dragon	Chi0_EA(bo)	selected
dragon	Chi1_EA(bo)	selected
dragon	Chi0_EA(dm)	selected
dragon	Chi1_EA(dm)
dragon	Chi0_EA(ri)	selected
dragon	Chi1_EA(ri)	selected
dragon	Chi0_AEA(ed)	selected
dragon	Chi1_AEA(ed)	selected
dragon	Chi0_AEA(bo)	selected
dragon	Chi1_AEA(bo)	selected
dragon	Chi0_AEA(dm)	selected
dragon	Chi1_AEA(dm)	selected
dragon	Chi0_AEA(ri)	selected
dragon	Chi1_AEA(ri)	selected
dragon	SM02_EA	selected
dragon	SM03_EA
dragon	SM04_EA
dragon	SM05_EA
dragon	SM06_EA
dragon	SM07_EA
dragon	SM08_EA
dragon	SM09_EA
dragon	SM10_EA	selected
dragon	SM11_EA	selected
dragon	SM12_EA	selected
dragon	SM13_EA	selected
dragon	SM14_EA	selected
dragon	SM15_EA	selected
dragon	SM02_EA(ed)	selected
dragon	SM03_EA(ed)
dragon	SM04_EA(ed)	selected
dragon	SM05_EA(ed)	selected
dragon	SM06_EA(ed)	selected
dragon	SM07_EA(ed)	selected
dragon	SM08_EA(ed)	selected
dragon	SM09_EA(ed)	selected
dragon	SM10_EA(ed)	selected
dragon	SM11_EA(ed)	selected
dragon	SM12_EA(ed)	selected
dragon	SM13_EA(ed)	selected
dragon	SM14_EA(ed)	selected
dragon	SM15_EA(ed)	selected
dragon	SM02_EA(bo)
dragon	SM03_EA(bo)
dragon	SM04_EA(bo)
dragon	SM05_EA(bo)
dragon	SM06_EA(bo)
dragon	SM07_EA(bo)
dragon	SM08_EA(bo)
dragon	SM09_EA(bo)
dragon	SM10_EA(bo)
dragon	SM11_EA(bo)
dragon	SM12_EA(bo)
dragon	SM13_EA(bo)
dragon	SM14_EA(bo)	selected
dragon	SM15_EA(bo)	selected
dragon	SM02_EA(dm)
dragon	SM03_EA(dm)
dragon	SM04_EA(dm)
dragon	SM05_EA(dm)
dragon	SM06_EA(dm)
dragon	SM07_EA(dm)
dragon	SM08_EA(dm)
dragon	SM09_EA(dm)
dragon	SM10_EA(dm)
dragon	SM11_EA(dm)
dragon	SM12_EA(dm)
dragon	SM13_EA(dm)
dragon	SM14_EA(dm)
dragon	SM15_EA(dm)
dragon	SM02_EA(ri)	selected
dragon	SM03_EA(ri)
dragon	SM04_EA(ri)
dragon	SM05_EA(ri)
dragon	SM06_EA(ri)
dragon	SM07_EA(ri)
dragon	SM08_EA(ri)
dragon	SM09_EA(ri)
dragon	SM10_EA(ri)
dragon	SM11_EA(ri)
dragon	SM12_EA(ri)
dragon	SM13_EA(ri)
dragon	SM14_EA(ri)
dragon	SM15_EA(ri)
dragon	SM02_AEA(ed)	selected
dragon	SM03_AEA(ed)	selected
dragon	SM04_AEA(ed)
dragon	SM05_AEA(ed)
dragon	SM06_AEA(ed)
dragon	SM07_AEA(ed)
dragon	SM08_AEA(ed)
dragon	SM09_AEA(ed)
dragon	SM10_AEA(ed)
dragon	SM11_AEA(ed)
dragon	SM12_AEA(ed)
dragon	SM13_AEA(ed)
dragon	SM14_AEA(ed)
dragon	SM15_AEA(ed)
dragon	SM02_AEA(bo)	selected
dragon	SM03_AEA(bo)
dragon	SM04_AEA(bo)
dragon	SM05_AEA(bo)
dragon	SM06_AEA(bo)
dragon	SM07_AEA(bo)
dragon	SM08_AEA(bo)
dragon	SM09_AEA(bo)	selected
dragon	SM10_AEA(bo)
dragon	SM11_AEA(bo)	selected
dragon	SM12_AEA(bo)	selected
dragon	SM13_AEA(bo)	selected
dragon	SM14_AEA(bo)	selected
dragon	SM15_AEA(bo)
dragon	SM02_AEA(dm)
dragon	SM03_AEA(dm)
dragon	SM04_AEA(dm)
dragon	SM05_AEA(dm)
dragon	SM06_AEA(dm)
dragon	SM07_AEA(dm)	selected
dragon	SM08_AEA(dm)
dragon	SM09_AEA(dm)
dragon	SM10_AEA(dm)	selected
dragon	SM11_AEA(dm)
dragon	SM12_AEA(dm)	selected
dragon	SM13_AEA(dm)	selected
dragon	SM14_AEA(dm)	selected
dragon	SM15_AEA(dm)	selected
dragon	SM02_AEA(ri)
dragon	SM03_AEA(ri)
dragon	SM04_AEA(ri)
dragon	SM05_AEA(ri)
dragon	SM06_AEA(ri)
dragon	SM07_AEA(ri)
dragon	SM08_AEA(ri)
dragon	SM09_AEA(ri)
dragon	SM10_AEA(ri)
dragon	SM11_AEA(ri)	selected
dragon	SM12_AEA(ri)
dragon	SM13_AEA(ri)	selected
dragon	SM14_AEA(ri)	selected
dragon	SM15_AEA(ri)	selected
dragon	Eig01_EA	selected
dragon	Eig02_EA
dragon	Eig03_EA	selected
dragon	Eig04_EA	selected
dragon	Eig05_EA	selected
dragon	Eig06_EA	selected
dragon	Eig07_EA
dragon	Eig08_EA
dragon	Eig09_EA
dragon	Eig10_EA
dragon	Eig11_EA
dragon	Eig12_EA
dragon	Eig13_EA	selected
dragon	Eig14_EA
dragon	Eig15_EA
dragon	Eig01_EA(ed)	selected
dragon	Eig02_EA(ed)
dragon	Eig03_EA(ed)	selected
dragon	Eig04_EA(ed)	selected
dragon	Eig05_EA(ed)	selected
dragon	Eig06_EA(ed)	selected
dragon	Eig07_EA(ed)
dragon	Eig08_EA(ed)
dragon	Eig09_EA(ed)
dragon	Eig10_EA(ed)
dragon	Eig11_EA(ed)
dragon	Eig12_EA(ed)
dragon	Eig13_EA(ed)
dragon	Eig14_EA(ed)
dragon	Eig15_EA(ed)
dragon	Eig01_EA(bo)	selected
dragon	Eig02_EA(bo)
dragon	Eig03_EA(bo)	selected
dragon	Eig04_EA(bo)	selected
dragon	Eig05_EA(bo)	selected
dragon	Eig06_EA(bo)	selected
dragon	Eig07_EA(bo)	selected
dragon	Eig08_EA(bo)
dragon	Eig09_EA(bo)
dragon	Eig10_EA(bo)
dragon	Eig11_EA(bo)
dragon	Eig12_EA(bo)
dragon	Eig13_EA(bo)	selected
dragon	Eig14_EA(bo)
dragon	Eig15_EA(bo)
dragon	Eig01_EA(dm)
dragon	Eig02_EA(dm)
dragon	Eig03_EA(dm)	selected
dragon	Eig04_EA(dm)	selected
dragon	Eig05_EA(dm)	selected
dragon	Eig06_EA(dm)	selected
dragon	Eig07_EA(dm)	selected
dragon	Eig08_EA(dm)	selected
dragon	Eig09_EA(dm)
dragon	Eig10_EA(dm)
dragon	Eig11_EA(dm)	selected
dragon	Eig12_EA(dm)	selected
dragon	Eig13_EA(dm)	selected
dragon	Eig14_EA(dm)
dragon	Eig15_EA(dm)
dragon	Eig01_EA(ri)
dragon	Eig02_EA(ri)
dragon	Eig03_EA(ri)	selected
dragon	Eig04_EA(ri)	selected
dragon	Eig05_EA(ri)	selected
dragon	Eig06_EA(ri)	selected
dragon	Eig07_EA(ri)	selected
dragon	Eig08_EA(ri)
dragon	Eig09_EA(ri)
dragon	Eig10_EA(ri)
dragon	Eig11_EA(ri)
dragon	Eig12_EA(ri)
dragon	Eig13_EA(ri)
dragon	Eig14_EA(ri)
dragon	Eig15_EA(ri)
dragon	Eig01_AEA(ed)	selected
dragon	Eig02_AEA(ed)
dragon	Eig03_AEA(ed)	selected
dragon	Eig04_AEA(ed)	selected
dragon	Eig05_AEA(ed)	selected
dragon	Eig06_AEA(ed)
dragon	Eig07_AEA(ed)	selected
dragon	Eig08_AEA(ed)	selected
dragon	Eig09_AEA(ed)	selected
dragon	Eig10_AEA(ed)
dragon	Eig11_AEA(ed)
dragon	Eig12_AEA(ed)
dragon	Eig13_AEA(ed)
dragon	Eig14_AEA(ed)
dragon	Eig15_AEA(ed)
dragon	Eig01_AEA(bo)
dragon	Eig02_AEA(bo)
dragon	Eig03_AEA(bo)	selected
dragon	Eig04_AEA(bo)	selected
dragon	Eig05_AEA(bo)	selected
dragon	Eig06_AEA(bo)	selected
dragon	Eig07_AEA(bo)	selected
dragon	Eig08_AEA(bo)
dragon	Eig09_AEA(bo)
dragon	Eig10_AEA(bo)
dragon	Eig11_AEA(bo)
dragon	Eig12_AEA(bo)
dragon	Eig13_AEA(bo)
dragon	Eig14_AEA(bo)
dragon	Eig15_AEA(bo)
dragon	Eig01_AEA(dm)
dragon	Eig02_AEA(dm)	selected
dragon	Eig03_AEA(dm)	selected
dragon	Eig04_AEA(dm)	selected
dragon	Eig05_AEA(dm)	selected
dragon	Eig06_AEA(dm)	selected
dragon	Eig07_AEA(dm)	selected
dragon	Eig08_AEA(dm)
dragon	Eig09_AEA(dm)
dragon	Eig10_AEA(dm)
dragon	Eig11_AEA(dm)	selected
dragon	Eig12_AEA(dm)	selected
dragon	Eig13_AEA(dm)	selected
dragon	Eig14_AEA(dm)	selected
dragon	Eig15_AEA(dm)	selected
dragon	Eig01_AEA(ri)	selected
dragon	Eig02_AEA(ri)
dragon	Eig03_AEA(ri)	selected
dragon	Eig04_AEA(ri)	selected
dragon	Eig05_AEA(ri)	selected
dragon	Eig06_AEA(ri)	selected
dragon	Eig07_AEA(ri)	selected
dragon	Eig08_AEA(ri)
dragon	Eig09_AEA(ri)
dragon	Eig10_AEA(ri)
dragon	Eig11_AEA(ri)
dragon	Eig12_AEA(ri)
dragon	Eig13_AEA(ri)
dragon	Eig14_AEA(ri)
dragon	Eig15_AEA(ri)
dragon	G1	selected
dragon	G2	selected
dragon	RGyr
dragon	SPAN
dragon	SPAM	selected
dragon	MEcc
dragon	SPH
dragon	ASP
dragon	PJI3	selected
dragon	L/Bw
dragon	HOMA	selected
dragon	CMBL
dragon	AROM	selected
dragon	HOMT
dragon	DISPm
dragon	QXXm	selected
dragon	QYYm
dragon	QZZm
dragon	DISPv	selected
dragon	QXXv	selected
dragon	QYYv
dragon	QZZv
dragon	DISPe
dragon	QXXe	selected
dragon	QYYe
dragon	QZZe
dragon	DISPp	selected
dragon	QXXp	selected
dragon	QYYp
dragon	QZZp
dragon	DISPi	selected
dragon	QXXi	selected
dragon	QYYi
dragon	QZZi
dragon	DISPs
dragon	QXXs	selected
dragon	QYYs
dragon	QZZs
dragon	Wi_G
dragon	WiA_G
dragon	AVS_G
dragon	H_G	selected
dragon	Chi_G	selected
dragon	ChiA_G	selected
dragon	J_G
dragon	HyWi_G	selected
dragon	SpAbs_G
dragon	SpPos_G
dragon	SpPosA_G
dragon	SpPosLog_G	selected
dragon	SpMax_G
dragon	SpMaxA_G
dragon	SpDiam_G
dragon	SpAD_G
dragon	SpMAD_G
dragon	Ho_G	selected
dragon	SM2_G	selected
dragon	SM3_G	selected
dragon	SM4_G	selected
dragon	SM5_G	selected
dragon	SM6_G	selected
dragon	VE1_G
dragon	VE2_G	selected
dragon	VE3_G	selected
dragon	VE1sign_G
dragon	VE2sign_G
dragon	VE3sign_G
dragon	VR1_G	selected
dragon	VR2_G	selected
dragon	VR3_G	selected
dragon	Wi_RG	selected
dragon	WiA_RG	selected
dragon	AVS_RG	selected
dragon	H_RG
dragon	Chi_RG	selected
dragon	ChiA_RG	selected
dragon	J_RG
dragon	HyWi_RG	selected
dragon	SpAbs_RG	selected
dragon	SpPos_RG	selected
dragon	SpPosA_RG	selected
dragon	SpPosLog_RG	selected
dragon	SpMax_RG	selected
dragon	SpMaxA_RG	selected
dragon	SpDiam_RG	selected
dragon	SpAD_RG	selected
dragon	SpMAD_RG	selected
dragon	Ho_RG	selected
dragon	EE_RG	selected
dragon	SM2_RG	selected
dragon	SM3_RG	selected
dragon	SM4_RG	selected
dragon	SM5_RG	selected
dragon	SM6_RG	selected
dragon	VE1_RG	selected
dragon	VE2_RG	selected
dragon	VE3_RG
dragon	VE1sign_RG
dragon	VE2sign_RG
dragon	VE3sign_RG
dragon	VR1_RG	selected
dragon	VR2_RG	selected
dragon	VR3_RG	selected
dragon	Wi_G/D	selected
dragon	WiA_G/D	selected
[truncated: 2,173 more rows]

## Sheet:  Table S4
Date set	Generic name	Brand name	SMILES	RR Predicted values	The difference between measured values and predicted values	apol	ASA	ASA-	ASA_H	ASA_P	a_acc	a_base	a_count	a_don	a_donacc	a_heavy	a_hyd	a_IC	a_ICM	a_nI	a_nN	a_nO	a_nS	balabanJ	BCUT_PEOE_0	BCUT_PEOE_3	BCUT_SLOGP_0	BCUT_SLOGP_1	BCUT_SLOGP_3	BCUT_SMR_0	BCUT_SMR_3	bpol	b_1rotN	b_count	b_double	b_heavy	b_rotN	b_single	CASA+	CASA-	chi0	chi0v	chi0_C	chi1	chi1v	chi1v_C	chi1_C	chiral	DCASA
Model construction drug set	Acyclovir	Zovirax	O(CCO)Cn1c2NC(N)=NC(=O)c2nc1	46.5503	13.4497	29.3207	427.636	111.767	185.856	241.78	5	0	27	3	8	16	3	49.9637	1.85051	0	5	3	0	1.88048	-2.45864	2.43986	-2.57324	-0.424787	2.42133	-2.2204	2.69015	19.5193	4	28	2	17	4	21	1417.62	501.609	11.5436	8.38137	5.13783	7.71955	4.61343	1	1.16667	0	916.012
Model construction drug set	Amiodarone	Ancaron	Ic1c(OCCN(CC)CC)c(I)cc(C(=O)c2c(CCCC)oc3c2cccc3)c1	14.9116	-14.9116	77.543	785.626	340.933	686.409	99.2169	3	0	60	0	3	31	24	90.6807	1.51134	2	1	3	0	1.59156	-2.66975	2.56914	-2.75038	-0.382717	2.66871	-2.39319	2.83679	45.653	11	62	1	33	11	45	1877.96	1449.31	22.3801	22.6567	17.3885	14.9939	13.0462	8.45692	10.3124	0	428.651
Model construction drug set	Ampicillin	Viccillin	O=C(N[C@@H]1C(=O)N2[C@@H](C(=O)O)C(C)(C)S[C@H]12)[C@H](N)c1ccccc1	36.7022	3.29779	50.2371	558.749	238.011	295.477	263.272	5	0	43	4	9	24	14	75.8639	1.76428	0	3	4	1	1.61023	-2.64708	2.85028	-2.90287	-0.520716	2.75458	-2.3917	3.13125	27.9049	4	45	3	26	5	36	1836.13	1525.89	17.6459	14.1174	10.6543	11.2369	8.45486	4.68739	5.77184	4	310.241
Model construction drug set	Argatroban	Slonnon-HI	S(=O)(=O)(N[C@H](C(=O)N1[C@@H](C(=O)O)C[C@H](C)CC1)CCCN=C(N)N)c1c2NCC(C)Cc2ccc1	25.7321	-25.7321	77.9945	747.911	202.815	441.969	305.942	6	0	71	6	12	35	20	119.353	1.68103	0	6	5	1	1.74756	-2.7832	2.75917	-2.85433	-0.476596	2.7654	-2.52869	3.01279	51.0475	10	73	3	37	10	64	5357.21	1993.26	25.7503	21.0524	15.5517	16.4909	13.4432	7.77911	8.66227	4	3363.95
Model construction drug set	Benzylpenicillin	PenicillinG	O=C(N[C@@H]1C(=O)N2[C@@H](C(=O)O)C(C)(C)S[C@H]12)Cc1ccccc1	29.2468	-16.7468	48.4703	562.151	238.151	344.812	217.339	4	0	41	3	7	23	14	70.601	1.72198	0	2	4	1	1.56291	-2.64517	2.8498	-2.90029	-0.505913	2.75438	-2.39052	3.13093	27.4717	4	43	3	25	5	34	1567.73	1290.78	16.7757	13.6698	10.7841	10.8094	8.25129	4.81715	5.92167	3	276.951
Model construction drug set	Calcitriol	Rocaltrol	OC(CCC[C@@H](C)[C@@H]1[C@]2(C)[C@H](/C(=C/C=C/3\C(=C)[C@@H](O)C[C@H](O)C\3)/CCC2)CC1)(C)C	-4.88199	4.88199	79.2649	726.901	198.483	512.872	214.029	3	0	74	3	6	30	27	86.1477	1.16416	0	0	3	0	1.56044	-2.84323	2.89791	-2.74326	-0.399031	3.00549	-2.58525	3.15954	48.1011	6	76	3	32	6	73	2978.16	1118.65	22.1041	19.6613	19.1041	14.0097	12.1833	11.4433	12.355	6	1859.51
Model construction drug set	Cefmenoxime	Bestcall	S(CC1=C(C(=O)O)N2C(=O)[C@@H](NC(=O)/C(=N\OC)/c3nc(N)sc3)[C@H]2SC1)c1n(C)nnn1	53.6353	-13.9353	62.1055	759.215	284.994	376.345	382.869	9	0	50	4	13	33	13	103.812	2.07624	0	9	5	3	1.35509	-2.68474	2.7344	-2.89326	-0.484418	2.62196	-2.39851	3.0193	35.4945	8	53	5	36	9	38	3066.72	2149.71	23.6979	19.6086	10.4722	15.8118	12.1136	2.61779	3.22474	2	917.015
Model construction drug set	Cefmetazole	Cefmetazon	S(CC#N)CC(=O)N[C@]1(OC)C(=O)N2C(C(=O)O)=C(CSc3n(C)nnn3)CS[C@H]12	59.9775	-0.177462	58.1455	682.526	227.889	331.415	351.111	9	0	47	3	12	30	12	96.9594	2.06297	0	7	5	3	1.63763	-2.69442	2.77869	-2.92274	-0.423366	2.6311	-2.43011	3.03554	35.4945	9	49	4	32	11	39	2702.55	1533.46	21.8885	18.3435	10.077	14.3514	11.6083	2.45289	2.96876	2	1169.08
Model construction drug set	Cefotiam	Pansporinl	S(CC1=C(C(=O)O)N2C(=O)[C@@H](NC(=O)Cc3nc(N)sc3)[C@H]2SC1)c1n(CCN(C)C)nnn1	44.7316	4.96843	68.8242	805.758	276.779	439.732	366.026	9	0	57	4	13	34	16	112.09	1.96649	0	9	4	3	1.28178	-2.68852	2.73583	-2.89566	-0.403717	2.62348	-2.40244	3.02046	42.1178	10	60	4	37	11	46	3501.71	2109.89	24.405	20.8216	12.0161	16.2401	13.086	3.3249	3.87457	2	1391.82
Model construction drug set	Ceftazidime	Modacin	O(/N=C(\C(=O)N[C@@H]1C(=O)N2C(C(=O)[O-])=C(C[n+]3ccccc3)CS[C@H]12)/c1nc(N)sc1)C(C(=O)O)(C)C	50.0148	14.9852	71.4034	783.318	328.405	377.726	405.591	6	1	59	4	10	37	18	113.7	1.92711	0	6	7	2	1.39725	-2.68664	2.73329	-2.89529	-0.539178	2.62354	-2.40139	3.01637	40.5966	9	62	6	40	10	45	4025.12	3146.78	26.905	21.2454	14.5077	17.4909	12.7609	5.20112	6.51342	2	878.337
Model construction drug set	Ceftriaxone	Rocephin	S(CC1=C(C(=O)[O-])N2C(=O)[C@@H](NC(=O)/C(=N\OC)/c3nc(N)sc3)[C@H]2SC1)C=1N(C)N=C(O)C(=O)N=1	51.1947	-51.1947	66.1295	789.455	330.029	334.051	455.405	8	0	53	3	11	36	13	110.628	2.08732	0	8	7	3	1.34903	-2.69091	2.72841	-2.89502	-0.605663	2.61867	-2.39796	3.01927	38.7305	7	56	8	39	9	43	3937.95	3396.98	26.1455	20.9778	11.6269	17.1163	12.8191	2.86779	3.55808	2	540.967
Model construction drug set	Cyclosporin	Sandimmune	O=C1N(C)[C@@H]([C@H](O)[C@@H](C/C=C/C)C)C(=O)N[C@@H](CC)C(=O)N(C)CC(=O)N(C)[C@@H](CC(C)C)C(=O)N[C@@H](C(C)C)C(=O)N(C)[C@@H](CC(C)C)C(=O)N[C@@H](C)C(=O)N[C@H](C)C(=O)N(C)[C@@H](CC(C)C)C(=O)N(C)[C@@H](CC(C)C)C(=O)N(C)[C@H]1C(C)C	-6.56594	7.56594	204.858	1615.64	423.373	1183.16	432.477	12	0	196	5	17	85	51	288.069	1.46974	0	11	12	0	4.27162	-2.73805	2.73756	-2.88101	-0.390545	2.71339	-2.48295	2.98445	148.384	15	196	12	85	15	184	24310.2	8632.57	65.977	56.0652	47.1071	39.2091	30.5618	19.3424	20.2319	12	15677.7
Model construction drug set	Cilastatin	Tienam	S(C[C@H](N)C(=O)O)CCCC/C=C(\NC(=O)[C@@H]1C(C)(C)C1)/C(=O)O	35.6119	27.2881	54.6066	674.09	220.406	370.225	303.865	6	0	50	6	12	24	14	82.3717	1.64743	0	2	5	1	2.11922	-2.61247	2.87218	-2.74589	-0.48876	2.92868	-2.34229	3.11372	33.5774	11	50	4	24	12	46	2907.66	1412.58	18.3281	14.896	10.9138	11.1476	9.10797	5.483	5.86697	2	1495.08
Model construction drug set	Ciprofloxacin	Ciproxan	Fc1c(N2CCNCC2)cc2N(C3CC3)C=C(C(=O)O)C(=O)c2c1	20.6072	-10.6072	48.1853	543.974	170.176	328.848	215.126	4	0	42	3	7	24	16	72.422	1.72433	0	3	3	0	1.53686	-2.71159	2.76306	-2.88824	-0.575463	2.81046	-2.41465	3.03123	27.4167	3	45	3	27	3	36	1808.06	823.142	16.8446	13.0881	10.9828	11.5586	8.13388	5.00987	6.0244	0	984.918
Model construction drug set	Clindamycin	Dalacin-S	Cl[C@H]([C@@H](NC(=O)[C@H]1N(C)C[C@H](CCC)C1)[C@@H]1[C@H](O)[C@H](O)[C@@H](OP(=O)(O)O)[C@@H](SC)O1)C	22.9119	-22.9119	71.677	734.77	240.223	428.153	306.617	9	0	65	6	15	31	19	117.422	1.80648	0	2	8	1	2.13138	-2.75571	2.82053	-2.9468	-0.498904	2.79291	-2.5331	3.051	55.737	9	66	1	32	10	65	4264.98	2071.44	23.5077	20.5939	12.6019	14.3893	13.576	5.70613	5.75078	9	2193.54
Model construction drug set	Digoxin	Digosin	O([C@@H]1[C@@H](C)O[C@@H](O[C@@H]2C[C@@H]3[C@@](C)([C@@H]4[C@H]([C@]5(O)[C@](C)([C@H](O)C4)[C@@H](C4=CC(=O)OC4)CC5)CC3)CC2)C[C@@H]1O)[C@@H]1O[C@H](C)[C@@H](O[C@@H]2O[C@H](C)[C@@H](O)[C@@H](O)C2)[C@@H](O)C1	-4.04927	7.04927	126.063	1088.12	299.266	685.719	402.404	13	0	119	6	19	55	37	163.521	1.37412	0	0	14	0	0.83296	-2.99181	3.00464	-2.96092	-0.51798	3.0421	-2.74608	3.24588	84.3353	7	126	2	62	7	124	9507.3	3606.76	39.1891	32.9042	27.2394	26.0108	20.9409	15.9009	16.2394	21	5900.54
Model construction drug set	Elcatonin	Elcitonin	O=C(NC(C(=O)NC(C(=O)NCC(=O)NC(C(=O)NCC(=O)NC(C(=O)N1C(C(=O)N)CCC1)C(O)C)C)C(C)C)CC(=O)O)C(NC(=O)C(NC(=O)C1N(C(=O)C(NC(=O)C(NC(=O)C(NC(=O)C(NC(=O)C(NC(=O)C(NC(=O)C(NC(=O)C(NC(=O)C(NC(=O)C(NC(=O)C(NC(=O)C(NC(=O)CNC(=O)C(NC(=O)C(NC(=O)C2NC(=O)C(C(O)C)NC(=O)C(CO)NC(=O)C(CC(C)C)NC(=O)C(CC(=O)N)NC(=O)C(N)COC(=O)CCCCC2)C(C)C)CC(C)C)CCCCN)CC(C)C)CO)CCC(=O)N)CCC(=O)O)CC(C)C)Cc2[nH]cnc2)CCCCN)CC(C)C)CCC(=O…	-13.7666	13.7666	507.072	4478.19	1253.78	2343.24	2134.95	52	0	481	51	103	237	109	796.017	1.65492	0	42	47	0	1.35423	-2.69819	2.74392	-2.89999	-0.540895	2.74383	-2.4473	2.99657	323.905	98	485	38	241	122	436	222784	86627.2	178.618	136.885	99.8363	111.234	78.923	47.1661	49.9494	32	136157
Model construction drug set	Famotidine	Gaster	S(=O)(=O)(/N=C(\N)/CCSCc1nc(N=C(N)N)sc1)N	48.4403	-6.14028	42.0859	573.448	230.836	179.87	393.578	5	0	35	4	9	20	7	70.5152	2.01472	0	7	2	3	2.05406	-2.48772	2.4551	-2.64423	-0.393855	2.58363	-2.1679	2.79577	28.7541	7	35	2	20	7	28	2520.25	1698.03	15.1734	12.8404	5.13783	9.25984	8.7862	1.49578	1.72474	0	822.22
Model construction drug set	Flecainide	Tambocor	FC(F)(F)COc1c(C(=O)NCC2NCCCC2)cc(OCC(F)(F)F)cc1	17.2797	-16.2797	51.2039	648.926	303.38	374.268	274.658	4	0	48	2	6	28	22	89.8881	1.87267	0	2	3	0	1.91589	-2.77757	2.70519	-2.87991	-0.476833	2.72571	-2.50937	2.96846	35.1921	7	49	1	29	10	42	2036.64	1788.43	20.7862	14.7517	10.9578	13.0336	8.58104	5.01164	5.82326	1	248.215
Model construction drug set	Flomoxef	Flumarin	S(C(F)F)CC(=O)N[C@]1(OC)C(=O)N2C(C(=O)O)=C(CSc3n(CCO)nnn3)COC12	62.9019	17.0981	57.5303	707.316	256.772	311.823	395.493	10	0	50	4	14	32	13	109.37	2.18739	0	6	7	2	1.63692	-2.69076	2.7888	-2.94337	-0.452175	2.5667	-2.46179	2.99523	37.9697	11	52	4	34	12	43	3090.27	1957.37	23.4659	18.0674	9.65434	15.2453	10.9451	2.59934	2.96876	2	1132.89
Model construction drug set	Fluconazole	Diflucan	Fc1c(C(O)(Cn2ncnc2)Cn2ncnc2)ccc(F)c1	41.713	17.287	39.3975	479.463	163.086	333.812	145.651	5	0	34	1	6	22	11	64.3387	1.89231	0	6	1	0	1.71391	-2.55151	2.61109	-2.48287	-0.468442	2.69722	-2.32815	2.82629	22.1245	5	36	0	24	5	20	1328.47	684.634	15.5791	11.3421	8.59601	10.5663	6.39476	2.69514	3.46211	0	643.834
Model construction drug set	Fluorouracil	5-FU	FC=1C(=O)NC(=O)NC=1	67.8683	11.6317	13.4014	257.575	136.62	93.925	163.65	2	0	12	2	4	9	3	26.2647	2.18872	0	2	2	0	2.39791	-2.2771	2.31975	-2.60472	-0.457224	2.12035	-1.97242	2.59773	7.71862	0	12	3	9	0	9	285.454	322.424	6.85337	4.27181	2.43916	4.19838	2.17458	0.538675	0.741582	0	36.9698
Model construction drug set	Fondaparinux	Arixtra	S(=O)(=O)(OC[C@@H]1[C@@H](O[C@H]2[C@H](O)[C@@H](O)[C@H](O[C@@H]3[C@H](NS(=O)(=O)[O-])[C@@H](O)[C@H](O)[C@@H](COS(=O)(=O)[O-])O3)[C@@H](C(=O)[O-])O2)[C@H](OS(=O)(=O)[O-])[C@@H](NS(=O)(=O)[O-])[C@@H](O[C@H]2[C@H](O)[C@@H](OS(=O)(=O)[O-])[C@H](O[C@H]3[C@H](O)[C@@H](NS(=O)(=O)[O-])[C@@H](OC)O[C@@H]3COS(=O)(=O)[O-])O[C@H]2C(=O)[O-])O1)[O-]	46.4449	-26.4449	149.03	1375.87	883.963	268.693	1107.17	21	0	134	9	30	91	24	256.071	1.91098	0	3	49	8	1.57709	-2.80989	2.83156	-2.98807	-0.475197	2.65049	-2.57772	3.05062	141.032	30	138	2	95	30	136	13744.8	33546.4	69.4377	50.091	18.7098	41.1651	34.2616	8.46876	8.55808	25	19801.6
Model construction drug set	Foscarnet	Foscavir	P(=O)([O-])([O-])C(=O)O	58.0584	-21.0584	10.0668	237.695	180.787	0	237.695	2	0	8	2	4	7	0	12.3904	1.54879	0	0	5	0	3.60278	-2.3602	2.09399	-2.38547	-1.189	2.2817	-1.781	2.57443	12.4052	0	7	1	6	1	6	132.027	780.818	6.07735	3.92185	0.57735	2.94338	2.74172	0	0	0	648.791
Model construction drug set	Fosfomycin	Fosmicin-S	P(=O)([O-])([O-])[C@@H]1[C@H](C)O1	64.5416	15.4584	15.452	270.515	175.498	133.561	136.955	1	0	13	0	1	8	3	23.7412	1.82625	0	0	4	0	2.38996	-2.47507	2.7355	-2.46738	-1.189	2.71625	-2.08818	2.9937	17.736	1	13	0	8	1	13	156.493	639.865	6.36181	5.12933	2.1547	3.51586	3.79985	0.910684	0.910684	2	483.372
Model construction drug set	Furosemide	Lasix	Clc1c(S(=O)(=O)N)cc(C(=O)O)c(NCc2occc2)c1	27.6211	-27.6211	39.7447	512.919	276.409	281.38	231.54	4	0	32	4	8	21	10	65.3171	2.04116	0	2	5	1	1.96823	-2.37679	2.4113	-2.57153	-0.489906	2.47733	-2.06969	2.74336	21.7953	5	33	1	22	5	21	1296.79	1515.55	15.621	12.1101	7.70674	9.78671	7.57113	3.2136	4.44949	0	218.763
Model construction drug set	Gentamicin	Gentacin	O(C1C(O)C(OC2C(O)C(NC)C(O)(C)CO2)C(N)CC1N)C1C(N)CCC(C(NC)C)O1	41.4881	28.5119	76.7461	705.581	104.582	453.17	252.411	12	0	76	8	20	33	19	118.013	1.55281	0	5	7	0	1.68474	-2.82638	2.84473	-3.01737	-0.508346	2.71928	-2.59739	3.05947	54.0119	7	78	0	35	7	78	6016	1046.86	24.4993	19.9633	14.2566	15.4944	11.7752	6.51924	6.51924	13	4969.14
Model construction drug set	Ibandronate	Bonviva	P(=O)(O)(O)C(P(=O)(O)[O-])(O)CCN(CCCCC)C	40.7261	-4.72611	44.4834	535.674	177.739	264.075	271.599	6	0	41	7	13	19	9	71.3713	1.74076	0	1	7	0	4.53822	-2.71004	2.78887	-2.75511	-0.880269	2.81678	-2.45419	3.01297	43.8646	9	40	0	18	9	40	2248.91	1294.47	15.32	12.8867	6.74264	8.45451	9.14874	3.06066	3.06066	1	954.439
Model construction drug set	Imipenem	Tienam	S(CCN=CN)C1=C(C(=O)O)N2C(=O)[C@H]([C@H](O)C)[C@H]2C1	52.258	2.54199	41.8635	533.959	163.603	211.699	322.26	5	0	37	4	9	20	10	67.4885	1.82401	0	3	4	1	1.96092	-2.71183	2.81223	-2.84342	-0.499581	2.73482	-2.47835	3.05666	25.4205	6	38	4	21	6	34	1742.14	824.558	14.8614	11.8382	7.86988	9.48527	7.27612	3.29449	3.56051	3	917.58
Model construction drug set	Iohexol	Omnipaque	Ic1c(N(C(=O)C)CC(O)CO)c(I)c(C(=O)NCC(O)CO)c(I)c1C(=O)NCC(O)CO	87.8393	1.16073	77.3446	804.515	360.611	461.83	342.685	9	0	60	8	17	34	19	113.452	1.89087	3	3	9	0	3.31665	-2.56967	2.57299	-2.7604	-0.579887	2.45725	-2.31949	2.83973	45.3674	13	60	3	34	15	51	3617.38	2938.62	26.1624	24.4363	12.1708	15.9024	13.0589	4.94949	5.69351	3	678.76
Model construction drug set	Iomeprol	Iomeron	Ic1c(N(C(=O)CO)C)c(I)c(C(=O)NCC(O)CO)c(I)c1C(=O)NCC(O)CO	89.3248	-7.92479	70.3554	761.756	343.317	440.059	321.697	8	0	53	7	15	31	17	102.476	1.9335	3	3	8	0	3.17655	-2.5502	2.55268	-2.75961	-0.581552	2.41103	-2.31295	2.803	40.9946	11	53	3	31	13	44	3050.42	2502.78	23.878	22.7046	10.8864	14.5085	11.9687	3.98655	4.70791	2	547.645
Model construction drug set	Isepamicin	Exacin	O=C(N[C@H]1[C@H](O[C@@H]2[C@H](O)[C@@H](NC)[C@](O)(C)CO2)[C@@H](O)[C@H](O[C@@H]2[C@H](O)[C@@H](O)[C@H](O)[C@@H](CN)O2)[C@@H](N)C1)[C@@H](O)CN	52.0138	-3.11384	82.5161	796.778	161.84	341.298	455.479	16	0	82	12	28	39	19	135.253	1.64943	0	5	12	0	1.83389	-2.81989	2.85406	-3.01505	-0.628732	2.68488	-2.59741	3.06332	54.9699	9	84	1	41	10	83	7981.17	2034.33	29.2313	21.8151	13.9887	18.2645	12.7899	6.39723	6.44189	15	5946.84
Model construction drug set	Isosorbide Dinitrate	Nitorol	O=[N+](O[C@H]1[C@H]2OC[C@H](O[N+](=O)[O-])[C@H]2OC1)[O-]	54.3637	-2.36366	24.5103	386.015	206.608	153.352	232.663	2	0	24	0	2	16	8	44.5293	1.85539	0	2	8	0	1.90292	-2.44106	2.83709	-2.65694	-0.239698	2.65642	-2.27421	3.02759	16.2817	4	25	2	17	4	23	671.34	773.129	11.7067	7.88403	3.72361	7.57539	4.4321	1.8165	1.8165	4	101.789
Model construction drug set	Itraconazole	Itrizole	Clc1c([C@]2(Cn3ncnc3)O[C@@H](COc3ccc(N4CCN(c5ccc(N6C(=O)N(C(CC)C)N=C6)cc5)CC4)cc3)CO2)ccc(Cl)c1	-7.57767	15.5777	103.306	1040.24	382.522	838.719	201.523	7	0	87	0	7	49	32	147.59	1.69644	0	8	4	0	0.806731	-2.72359	2.70024	-2.85361	-0.459126	2.69559	-2.41481	2.9361	60.3079	11	93	2	55	11	68	5811.62	3379.96	33.9592	28.8729	23.8299	23.8136	17.1635	9.49352	11.8837	3	2431.65
Model construction drug set	Lansoprazole	Takepron	[SH0](=O)(Cc1c(C)c(OCC(F)(F)F)ccn1)c1[nH]c2c(n1)cccc2	13.0701	-13.0701	46.9701	587.89	269.242	381.223	206.666	5	0	39	2	7	25	18	77.3179	1.98251	0	3	2	1	1.49586	-2.36375	2.49837	-2.4525	-0.50148	2.5097	-2.15528	2.73043	28.5079	5	41	0	27	6	25	1340.87	1133.78	18.0267	13.9479	10.621	11.8323	8.62363	4.15647	5.5639	0	207.095
Model construction drug set	Latamoxef	Shiomarin	S(CC1=C(C(=O)O)N2C(=O)[C@@](OC)(NC(=O)C(C(=O)O)c3ccc(O)cc3)[C@H]2OC1)c1n(C)nnn1	53.5449	32.4551	65.2539	728.791	235.016	384.468	344.324	12	0	56	6	18	36	14	108.296	1.93385	0	6	9	1	1.44579	-2.69081	2.79082	-2.94244	-0.529072	2.56753	-2.46259	2.99586	36.4281	9	59	5	39	10	43	3665.91	1950.39	26.1979	19.6303	13.0935	17.1011	11.2355	4.43317	5.69351	3	1715.52
Model construction drug set	Levetiracetam	EKeppra	O=C(N)[C@H](CC)N1C(=O)CCC1	48.9671	32.3329	27.2191	358.554	104.509	219.175	139.378	2	0	26	1	3	12	6	40.9085	1.5734	0	2	2	0	2.53697	-2.59558	2.69426	-2.7376	-0.377123	2.66143	-2.34025	2.94921	18.5409	3	26	2	12	3	24	827.932	340.595	9.13783	7.24684	5.56048	5.6639	4.25254	2.75758	2.85694	1	487.337
Model construction drug set	Lidocaine	Xylocaine	O=C(Nc1c(C)cccc1C)CN(CC)CC	12.5312	-12.5312	42.3114	491.465	154.589	424.126	67.3388	2	0	39	1	3	17	13	52.7202	1.3518	0	2	1	0	2.41145	-2.63879	2.55365	-2.7286	-0.131893	2.50956	-2.36163	2.8261	27.6486	5	39	1	17	6	32	1124.15	515.71	12.8365	11.2088	10.552	8.07892	6.16459	4.51178	5.46033	0	608.445
Model construction drug set	Linezolid	Zyvox	Fc1c(N2CCOCC2)ccc(N2C(=O)O[C@@H](CNC(=O)C)C2)c1	20.7672	9.23277	48.5609	578.297	167.99	438.462	139.834	3	0	44	1	4	24	15	77.0215	1.75049	0	3	4	0	1.49855	-2.66266	2.64478	-2.78177	-0.476436	2.52774	-2.38609	2.89611	33.4351	4	46	2	26	5	38	2049.07	838.942	17.1041	13.4574	10.8281	11.5417	7.89199	4.05453	4.86017	1	1210.13
Model construction drug set	Meropenem	Meropen	S([C@H]1C[C@@H](C(=O)N(C)C)NC1)C=1[C@H](C)[C@@H]2[C@@H]([C@H](O)C)C(=O)N2C=1C(=O)O	34.5712	16.4288	56.7998	613.07	174.665	345.934	267.136	6	0	51	4	10	26	15	87.3459	1.71266	0	3	5	1	1.69368	-2.73299	2.83677	-2.86063	-0.468742	2.77081	-2.49906	3.08878	37.1042	6	53	4	28	6	49	2528.51	1048.34	19.334	16.1167	11.7651	12.1456	9.6248	4.74547	5.04611	6	1480.17
Model construction drug set	Methotrexate	Methotrexate	O=C(O)[C@@H](NC(=O)c1ccc(N(Cc2nc3c(N)nc(N)nc3nc2)C)cc1)CCC(=O)O	29.5214	-18.7214	62.6794	723.018	234.786	283.803	439.215	9	0	55	7	16	33	14	97.8191	1.77853	0	8	5	0	1.40967	-2.53723	2.59768	-2.70521	-0.53808	2.54601	-2.30833	2.82107	33.5246	9	57	3	35	10	37	4744.63	2281.42	24.1206	17.5954	13.0077	15.6339	9.75018	4.76407	6.09932	1	2463.22
Model construction drug set	Mexiletine	Mexitil	O(CC(N)C)c1c(C)cccc1C	20.3361	8.76391	32.5975	399.641	124.959	329.137	70.5037	2	0	30	1	3	13	11	39.6661	1.3222	0	1	1	0	2.37034	-2.56311	2.51644	-2.76101	-0.183603	2.50187	-2.30817	2.76381	19.8405	3	30	0	13	3	24	693.023	315.27	9.84494	8.50211	8.13783	6.10906	4.55575	3.72962	4.62346	1	377.753
Model construction drug set	Omeprazole	Omepral	[SH0](=O)(Cc1c(C)c(OC)c(C)cn1)c1[nH]c2c(n1)cc(OC)cc2	9.98586	-9.98586	51.1951	600.597	172.142	488.456	112.141	6	0	43	2	8	24	16	73.6221	1.71214	0	3	3	1	1.53523	-2.37816	2.44815	-2.31564	-0.508632	2.52464	-2.10457	2.73381	32.2809	5	45	0	26	5	29	1495.31	601.291	17.2672	14.8604	12.1543	11.5284	8.76242	4.13026	5.43752	0	894.018
Model construction drug set	Pazufloxacin	Pasil	Fc1c(C2(N)CC2)c2OC[C@H](C)N3c2c(C(=O)C(C(=O)O)=C3)c1	32.7855	11.8145	44.1269	496.096	182.354	264.399	231.697	5	0	38	3	8	23	15	66.8179	1.75837	0	2	4	0	1.68738	-2.6238	2.79075	-2.70334	-0.504111	2.91548	-2.34737	3.04573	22.7531	2	41	3	26	2	32	1462.35	850.136	16.5161	12.4279	10.2317	10.832	7.40105	5.05873	6.03946	1	612.213
Model construction drug set	Phenytoin	Aleviatin	O=C1C(c2ccccc2)(c2ccccc2)NC(=O)N1	24.5444	-3.54435	38.2055	444.881	217.1	317.792	127.089	2	0	31	2	4	19	13	47.9572	1.54701	0	2	2	0	1.86095	-2.40363	2.57898	-2.47487	-0.53808	2.52873	-2.1174	2.85207	16.3545	2	33	2	21	2	19	944.61	900.313	13.2947	10.09	9.88047	9.23202	5.97962	4.57137	6.49902	0	44.2968
Model construction drug set	Pilsicainide	Sunrythm	O=C(Nc1c(C)cccc1C)CC12N(CCC1)CCC2	5.38039	19.6196	48.925	508.858	141.216	485.949	22.9085	2	0	44	1	3	20	16	58.689	1.33384	0	2	1	0	1.57954	-2.63445	2.85585	-2.67532	-0.38842	2.86927	-2.39162	3.11945	29.835	3	46	1	22	4	39	1322.04	507.67	14.1649	12.5373	11.8805	9.60579	7.71842	6.15823	7.10677	0	814.372
Model construction drug set	Piperacillin	Pentcillin	O=C(N[C@@H]1C(=O)N2[C@@H](C(=O)O)C(C)(C)S[C@H]12)[C@H](NC(=O)N1C(=O)C(=O)N(CC)CC1)c1ccccc1	32.1083	-2.40833	72.4974	765.846	304.51	433.464	332.382	7	0	63	4	11	36	18	112.884	1.7918	0	5	7	1	1.44273	-2.65108	2.85054	-2.90291	-0.518307	2.75463	-2.393	3.13137	44.8046	7	66	6	39	9	54	3917.56	2795.4	26.3611	20.7806	15.5077	16.9733	12.3492	6.1445	7.31228	4	1122.16
Model construction drug set	Procainamide	Amisalin	O=C(NCCN(CC)CC)c1ccc(N)cc1	18.5676	11.4324	40.9847	510.031	150.139	359.36	150.671	2	0	38	2	4	17	12	54.322	1.42953	0	3	1	0	2.14654	-2.6818	2.57436	-2.79121	-0.364626	2.51953	-2.39931	2.84838	25.8953	6	38	1	17	7	31	1471.96	614.068	12.6734	10.5706	9.38891	8.16823	6.03062	3.98558	4.88054	0	857.891
Model construction drug set	Ranitidine	Zantac	S(CCN/C(/NC)=C/[N+](=O)[O-])Cc1oc(CN(C)C)cc1	17.1425	-9.14246	47.2554	610.428	159.661	432.582	177.847	1	0	43	2	3	21	12	74.3613	1.72933	0	4	3	1	2.02087	-2.53796	2.47817	-2.68098	-0.0852883	2.57288	-2.25723	2.78881	32.8026	10	43	2	21	10	36	2122.21	751.685	15.6649	13.4044	9.6818	10.0072	7.73432	2.40647	3.04124	0	1370.53
Model construction drug set	Roxatidine	Altat	O=C(NCCCOc1cc(CN2CCCCC2)ccc1)COC(=O)C	5.67443	32.6256	57.5182	695.335	185.645	575.852	119.484	4	0	53	1	5	25	17	78.2632	1.47666	0	2	4	0	1.50416	-2.77193	2.68203	-2.7458	-0.486851	2.75166	-2.49998	2.94955	38.9978	9	54	2	26	11	46	2566.29	934.723	17.9076	14.9607	13.2089	12.131	8.97456	6.02847	7.02684	0	1631.57
Model construction drug set	Sugammadex	Bridion	S(CCC(=O)O)C[C@H]1O[C@H]2[C@H](O)[C@@H](O)[C@@H]1O[C@@H]1[C@H](O)[C@@H](O)[C@@H]([C@@H](CSCCC(=O)O)O1)O[C@@H]1[C@H](O)[C@@H](O)[C@@H]([C@@H](CSCCC(=O)O)O1)O[C@@H]1[C@H](O)[C@@H](O)[C@@H]([C@@H](CSCCC(=O)O)O1)O[C@@H]1[C@H](O)[C@@H](O)[C@@H]([C@@H](CSCCC(=O)O)O1)O[C@@H]1[C@H](O)[C@@H](O)[C@@H]([C@@H](CSCCC(=O)O)O1)O[C@@H]1[C@H](O)[C@@H](O)[C@@H]([C@@H](CSCCC(=O)O)O1)O[C@@H]1[C@H](O)[C@@H](O)[C@@H](…	40.1231	-0.123066	263.097	1577.13	516.085	790.401	786.734	48	0	240	32	80	128	64	398.917	1.66215	0	0	48	8	1.11325	-2.7946	2.85519	-2.97192	-0.504196	2.67964	-2.58697	3.05081	178.999	40	248	8	136	40	240	36152.1	17584.1	93.6539	74.3936	44.6834	60.7378	49.713	20.7611	21.1986	40	18568
Model construction drug set	Ampicillin	Unasyn-S	O=C(N[C@@H]1C(=O)N2[C@@H](C(=O)O)C(C)(C)S[C@H]12)[C@H](N)c1ccccc1	36.7022	8.29779	50.2371	558.749	238.011	295.477	263.272	5	0	43	4	9	24	14	75.8639	1.76428	0	3	4	1	1.61023	-2.64708	2.85028	-2.90287	-0.520716	2.75458	-2.3917	3.13125	27.9049	4	45	3	26	5	36	1836.13	1525.89	17.6459	14.1174	10.6543	11.2369	8.45486	4.68739	5.77184	4	310.241
Model construction drug set	Sulfamethoxazole	Bactramin	S(=O)(=O)(Nc1noc(C)c1)c1ccc(N)cc1	35.0334	21.9666	33.5407	442.373	206.963	281.322	161.051	3	0	28	2	5	17	8	53.8231	1.92225	0	3	3	1	1.85811	-2.30483	2.4308	-2.43209	-0.53808	2.41011	-1.98509	2.76944	20.4173	3	29	0	18	3	18	986.602	867.381	12.4663	9.8608	6.84493	7.97116	6.27244	2.89872	4.02684	0	119.221
Model construction drug set	Sulpiride	Dogmatyl	S(=O)(=O)(N)c1cc(C(=O)NC[C@@H]2N(CC)CCC2)c(OC)cc1	22.4557	11.1443	51.1442	594.195	174.832	402.532	191.663	5	0	46	2	7	23	14	78.6837	1.71051	0	3	4	1	1.90766	-2.65064	2.74088	-2.77915	-0.52231	2.72811	-2.37199	3.00754	36.4738	6	47	1	24	7	40	2419.72	1008.78	17.0352	14.2272	10.5436	10.8627	9.14182	4.51164	5.32326	1	1410.94
Model construction drug set	Tacrolimus	Prograf	O(C)[C@H]1[C@H](O)CC[C@@H](/C=C(\C)/[C@@H]2[C@H](C)[C@@H](O)CC(=O)[C@H](CC=C)/C=C(\C)/C[C@H](C)C[C@H](OC)[C@@H]3[C@@H](OC)C[C@@H](C)[C@](O)(C(=O)C(=O)N4[C@H](C(=O)O2)CCCC4)O3)C1	-0.806809	0.806809	134.173	1061.21	255.025	832.009	229.197	11	0	126	3	14	57	39	174.415	1.38424	0	1	12	0	1.71035	-2.79021	2.82926	-2.88119	-0.423682	2.80285	-2.57038	3.03771	90.8233	7	129	7	60	7	122	9636.28	3048.32	42.1891	35.3931	31.0763	26.9831	20.8861	15.72	17.0197	14	6587.96
Model construction drug set	Piperacillin	Zosyn	O=C(N[C@@H]1C(=O)N2[C@@H](C(=O)O)C(C)(C)S[C@H]12)[C@H](NC(=O)N1C(=O)C(=O)N(CC)CC1)c1ccccc1	55.7619	-16.7619	36.9115	439.556	189.665	193.26	246.297	7	0	32	2	9	20	8	64.1515	2.00474	0	4	5	1	1.91645	-2.62336	2.97471	-2.78035	-0.501348	2.78447	-2.37821	3.2059	25.4705	3	34	2	22	3	27	961.847	922.152	14.7067	11.3174	6.63783	9.28753	7.45	2.52604	2.79206	3	39.6945
Model construction drug set	Teicoplanin	Targocid	Clc1c2Oc3c(O[C@H]4[C@H](N)[C@@H](O)[C@H](O)[C@@H](CO)O4)c4Oc5c(Cl)cc(cc5)C[C@@H]5C(=O)N[C@H](C(=O)N[C@@H](C(=O)N[C@H]6C(=O)N[C@@H]([C@H](O[C@H]7[C@H](NC(=O)C)[C@@H](O)[C@H](O)[C@@H](CO)O7)c(c1)cc2)C(=O)N[C@H](C(=O)O)c1c(c(O[C@@H]2[C@@H](O)[C@@H](O)[C@H](O)[C@@H](CO)O2)cc(O)c1)-c1c(O)ccc6c1)c(c3)c4)c1cc(O)cc(Oc2c(O)ccc([C@@H](N)C(=O)N5)c2)c1	9.52585	9.77415	229.881	1777.42	555.58	889.221	888.197	31	0	200	25	56	121	69	349.982	1.74991	0	9	32	0	0.940432	-2.74009	2.79727	-2.96285	-0.685063	2.62106	-2.5288	2.99277	115.411	11	213	8	134	12	163	35488	16162.4	86.7541	64.148	48.4404	57.5744	37.8846	22.8162	28.5327	23	19325.6
Model construction drug set	Tigecycline	Tygacil	O=C(Nc1c(O)c2C(O)=C3C(=O)[C@]4(O)C(O)=C(C(=O)N)C(=O)[C@@H](N(C)C)[C@@H]4C[C@@H]3Cc2c(N(C)C)c1)CNC(C)(C)C	18.6543	-18.6543	88.9609	863.7	198.713	504.688	359.013	10	0	81	9	19	42	25	130.906	1.61612	0	5	8	0	1.65763	-2.7736	2.83087	-2.86901	-0.403891	2.78352	-2.53654	3.06318	51.0871	6	84	6	45	8	72	6581.38	1966.66	31.6349	24.8243	20.066	19.322	13.5824	8.20856	9.5571	4	4614.72
Model construction drug set	Tobramycin	Tobracin	O([C@@H]1[C@@H](O)[C@H](O[C@@H]2[C@H](N)C[C@H](O)[C@@H](CN)O2)[C@@H](N)C[C@H]1N)[C@@H]1[C@H](O)[C@@H](N)[C@H](O)[C@@H](CO)O1	55.518	6.68197	69.0693	689.394	120.574	263.53	425.864	14	0	69	10	24	32	16	113.541	1.64552	0	5	9	0	1.69917	-2.82021	2.844	-3.02094	-0.598159	2.68311	-2.59421	3.05671	44.8127	6	71	0	34	6	71	6205.83	1315.46	23.7398	17.6671	10.9113	15.0818	10.759	5.78282	5.78282	14	4890.37
Model construction drug set	Trimethoprim	Bactramin	O(C)c1c(OC)cc(Cc2c(N)nc(N)nc2)cc1OC	27.1795	16.8205	43.4483	518.748	81.6653	339.436	179.312	5	0	39	2	7	21	12	65.0142	1.66703	0	4	3	0	1.94773	-2.37653	2.36296	-2.40395	-0.53631	2.51719	-2.08874	2.65364	26.7457	5	40	0	22	5	28	2059.97	385.052	15.4054	12.213	9.86988	10.0832	6.24397	2.90048	3.85774	0	1674.92
Model construction drug set	Vancomycin	Vancomycin	Clc1c2Oc3c(O[C@H]4[C@H](O[C@@H]5O[C@@H](C)[C@@H](O)[C@](N)(C)C5)[C@@H](O)[C@H](O)[C@@H](CO)O4)c4Oc5c(Cl)cc([C@@H](O)[C@H]6C(=O)N[C@H](C(=O)O)c7c(c(O)cc(O)c7)-c7c(O)ccc([C@H](C(=O)N6)NC(=O)[C@H](NC(=O)[C@H](CC(=O)N)NC(=O)[C@H](NC(=O)[C@H](NC)CC(C)C)[C@H](O)c(c1)cc2)c(c3)c4)c7)cc5	14.2523	16.2477	199.677	1478.85	469.928	780.272	698.583	24	0	176	20	44	101	58	306.2	1.73977	0	9	24	0	1.11921	-2.79261	2.82102	-2.95275	-0.600944	2.70052	-2.5703	3.0253	105.291	13	185	8	110	14	147	24970.2	11658.9	73.5393	55.8364	42.3469	47.6562	32.3772	19.84	23.9887	18	13311.2
Model construction drug set	Vasopressin	Pitressin	O=C(NCC(=O)N)[C@@H](NC(=O)[C@H]1N(C(=O)[C@H]2NC(=O)[C@H](CC(=O)N)NC(=O)[C@H](CCC(=O)N)NC(=O)[C@H](Cc3ccccc3)NC(=O)[C@H](Cc3ccc(O)cc3)NC(=O)[C@@H](N)CSSC2)CCC1)CCCN=C(N)N	39.3287	6.87133	156.226	1351.4	445.834	644.937	706.459	14	0	140	14	28	75	36	248.939	1.77814	0	15	12	2	1.65873	-2.62675	2.74263	-2.88031	-0.537033	2.69129	-2.37392	2.9985	87.8365	20	143	12	78	22	119	19456.9	9579.19	55.1909	42.4604	29.5425	35.6061	26.2264	13.5752	15.9234	8	9877.72
Model construction drug set	Alprostadil	Prostandin	O=C(O)CCCCCC[C@@H]1[C@@H](/C=C/[C@@H](O)CCCCC)[C@H](O)CC1=O	11.8471	-11.8471	61.881	714.235	183.759	468.023	246.212	5	0	59	4	9	25	18	76.054	1.28905	0	0	5	0	2.27498	-2.69696	2.78658	-2.61836	-0.527396	2.82135	-2.45303	3.02444	39.085	13	59	3	25	13	56	2982.87	1033.28	18.6565	15.4004	13.6565	11.9516	9.74255	8.5943	9.06485	4	1949.59
Model construction drug set	AmphotericinB	Fungizone	O=C(O)[C@@H]1[C@@H](O)C[C@]2(O)O[C@H]1C[C@@H](OC1C(O)C(N)C(O)C(C)O1)/C=C/C=C/C=C/C=C/C=C/C=C/C=C/[C@H](C)[C@@H](O)[C@@H](C)[C@H](C)OC(=O)C[C@H](O)C[C@H](O)CC[C@@H](O)[C@H](O)C[C@H](O)C2	4.12272	-4.12272	146.13	1338.24	417.196	821.975	516.261	17	0	138	13	30	65	43	198.567	1.43889	0	1	17	0	1.71046	-2.78291	2.83346	-2.9568	-0.563913	2.75346	-2.57261	3.03261	88.7241	3	140	9	67	3	131	15053.5	6818.65	48.4318	37.5783	31.6034	30.6155	22.3178	16.9828	19.3987	19	8234.84
Model construction drug set	Dantrolenetannboko	Dantrium	O=[N+]([O-])c1ccc(-c2oc(/C=N/N3C(=O)NC(=O)C3)cc2)cc1	15.7265	-15.7265	39.7179	539.436	278.797	272.071	267.365	3	0	33	1	4	23	10	60.3331	1.82828	0	4	5	0	1.37956	-2.22438	2.49614	-2.4317	-0.571344	2.40668	-1.98342	2.74523	18.6601	4	35	4	25	4	20	1214.58	1299.2	16.397	11.6314	9.12096	11.0249	6.52756	3.62428	5.09932	0	84.6177
Model construction drug set	Miconazole	Florid-F	Clc1c(C(OCc2c(Cl)cc(Cl)cc2)Cn2cncc2)ccc(Cl)c1	7.89987	-5.09987	52.7371	601.253	362.598	570.948	30.3054	2	0	39	0	2	25	21	67.7691	1.73767	0	2	1	0	1.57735	-2.51289	2.506	-2.37578	-0.442567	2.64715	-2.25578	2.75816	22.2009	6	41	0	27	6	24	793.289	1204.55	17.8112	16.026	11.8196	12.0249	9.00107	4.85988	6.58248	1	411.262
Model construction drug set	d-Chlorpheniramine	Polaramine	Clc1ccc(C(CCN(C)C)c2ncccc2)cc1	2.20978	-2.20978	45.2091	521.052	177.649	507.99	13.0622	2	0	38	0	2	19	17	52.7106	1.38712	0	2	0	0	1.92504	-2.64708	2.57678	-2.67777	-0.404377	2.63962	-2.37264	2.8436	24.4909	5	39	0	20	5	27	1016.82	526.018	13.6649	12.1387	11.3805	9.1647	6.85505	4.59564	6.11616	1	490.8
Model construction drug set	Isoniazid	Iscotin	O=C(NN)c1ccncc1	46.7303	26.2697	19.3296	313.009	98.1547	163.706	149.302	3	0	17	2	5	10	5	29.5707	1.73945	0	3	1	0	2.28695	-2.25166	2.19915	-2.67041	-0.544467	2.19457	-1.92092	2.50831	8.61045	1	17	1	10	2	10	567.214	259.128	7.39734	5.24221	3.98313	4.84253	2.75321	1.49402	2.14983	0	308.086
Model construction drug set	Lincomycin	Lincocin	S(C)[C@@H]1[C@H](O)[C@@H](O)[C@@H](O)[C@@H]([C@H](NC(=O)[C@H]2N(C)C[C@H](CCC)C2)[C@H](O)C)O1	27.8443	-27.8443	64.263	658.719	147.647	441.293	217.426	7	0	61	5	12	27	18	96.2328	1.57759	0	2	6	1	2.08193	-2.75688	2.81723	-2.95724	-0.508769	2.79283	-2.53672	3.04782	44.963	7	62	1	28	8	61	3526.4	1018.77	20.3006	17.3019	12.6019	12.7048	10.9066	5.70613	5.75078	9	2507.63
Model construction drug set	Metoclopramide	Primperan	Clc1c(N)cc(OC)c(C(=O)NCCN(CC)CC)c1	17.0421	2.95794	46.3934	560.345	168.023	419.644	140.701	3	0	42	2	5	20	14	68.312	1.62648	0	3	2	0	2.42651	-2.68174	2.57474	-2.79111	-0.18355	2.51997	-2.39933	2.84867	29.3246	7	42	1	20	8	35	1698.36	727.541	15.121	12.9581	10.1294	9.52761	7.04327	3.81891	4.54721	0	970.819
Model construction drug set	Propranolol	Inderal	O(CC(O)CNC(C)C)c1c2c(ccc1)cccc2	0.767359	-0.767359	44.8667	541.074	186.448	444.803	96.2707	3	0	40	2	5	19	16	54.6385	1.36596	0	1	2	0	1.7214	-2.65563	2.59829	-2.81627	-0.488062	2.5242	-2.39427	2.84504	25.5333	6	41	0	20	6	30	1192.82	647.348	13.6649	11.4658	11.2507	9.1647	6.68579	5.29256	6.77086	1	545.473
Model construction drug set	Fosaprepitant	Proemend	P(=O)(O)(O)N1C(=O)N=C(CN2C(c3ccc(F)cc3)C(OC(C)c3cc(C(F)(F)F)cc(C(F)(F)F)c3)OCC2)N1	16.1154	-16.1154	71.8905	789.48	424.596	363.07	426.41	8	0	63	4	12	41	27	131.258	2.08346	0	4	6	0	1.50136	-2.72198	2.69327	-2.80281	-0.412773	2.67581	-2.46622	2.94216	50.3196	7	66	2	44	9	52	3745.54	4358.47	30.3277	21.7513	14.8446	18.9297	13.3006	6.39501	8.14543	3	612.935
Model construction drug set	Nicardipine	Perdipine	O=[N+]([O-])c1cc(C2C(C(=O)OCCN(Cc3ccccc3)C)=C(C)NC(C)=C2C(=O)OC)ccc1	8.64434	-8.64434	73.209	743.862	266.255	597.242	146.621	3	0	64	1	4	35	25	100.642	1.57254	0	3	6	0	1.67123	-2.60882	2.55146	-2.67177	-0.353665	2.58574	-2.3327	2.82312	41.347	9	66	5	37	11	49	3159.37	1761.54	25.5348	20.2387	18.2588	16.7225	11.1335	7.45163	9.84577	1	1397.83
Model construction drug set	Ioxaglic Acid	Hexabrix	Ic1c(N(C(=O)C)C)c(I)c(C(=O)NC)c(I)c1C(=O)NCC(=O)Nc1c(I)c(C(=O)O)c(I)c(C(=O)NCCO)c1I	92.0774	-22.0774	100.259	997.338	573.212	714.513	282.825	8	0	64	7	15	43	24	130.603	2.04067	6	5	8	0	2.20713	-2.46295	2.43562	-2.67484	-0.500878	2.40994	-2.20353	2.7708	54.8653	11	65	6	44	15	47	3659.78	4946.25	32.9194	35.1252	15.5136	20.024	18.0761	5.35355	6.81893	0	1286.47
Model construction drug set	Indometacin	Indacin	Clc1ccc(C(=O)n2c(C)c(CC(=O)O)c3c2ccc(OC)c3)cc1	11.7538	-11.7538	50.5967	580.644	267.74	454.287	126.356	4	0	41	2	6	25	18	66.949	1.6329	0	1	4	0	1.76417	-2.29997	2.40861	-2.33275	-0.511702	2.47758	-2.04393	2.70264	23.7233	5	43	2	27	5	25	1269.54	1099.07	18.1375	14.5016	12.853	11.9179	7.9985	5.51651	7.49317	0	170.466
Model construction drug set	Etoposide	Lastet	O([C@H]1[C@H](O)[C@@H](O)[C@@H]2O[C@H](C)OC[C@H]2O1)[C@H]1[C@@H]2[C@@H]([C@H](c3cc(OC)c(O)c(OC)c3)c3c1cc1OCOc1c3)C(=O)OC2	11.9142	-8.61423	82.8034	812.14	193.127	522.122	290.018	12	0	74	3	15	42	25	110.512	1.49341	0	0	13	0	1.19442	-2.76483	2.83459	-2.92859	-0.554295	2.81557	-2.55894	3.04189	53.1846	5	80	1	48	5	67	4921.15	1536.32	29.2834	23.1283	18.9194	20.2824	13.7771	8.19128	9.65983	10	3384.83
Model construction drug set	Kanamycin	Kanamycin Sulfate	O([C@H]1[C@H](O)[C@@H](O[C@@H]2[C@H](O)[C@@H](N)[C@H](O)[C@@H](CO)O2)[C@H](N)C[C@@H]1N)[C@@H]1[C@H](O)[C@@H](O)[C@H](O)[C@@H](CN)O1	55.349	-15.349	68.9065	691.731	128.978	246.312	445.418	15	0	69	11	26	33	16	114.258	1.65592	0	4	11	0	1.72206	-2.81646	2.84731	-3.0204	-0.655041	2.67657	-2.5938	3.05601	44.3795	6	71	0	35	6	71	6257.81	1434.23	24.61	17.8545	10.7816	15.5093	10.7923	5.63299	5.63299	15	4823.58
Model construction drug set	Diltiazem	Herbesser	O=C(O[C@@H]1[C@H](c2ccc(OC)cc2)Sc2c(N(CCN(C)C)C1=O)cccc2)C	11.1664	-9.16643	64.3646	676.398	196.04	597.805	78.5933	4	0	55	0	4	29	21	87.6559	1.59374	0	2	4	1	1.84344	-2.62682	2.619	-2.7521	-0.445051	2.65683	-2.3389	2.90431	40.4114	6	57	2	31	7	43	2437.34	994.708	20.9659	17.9399	15.6899	13.9011	10.3134	5.5594	7.36017	2	1442.63
Model construction drug set	Streptomycin	Streptomycin	O=C[C@]1(O)[C@@H](O[C@H]2[C@@H](NC)[C@H](O)[C@@H](O)[C@H](CO)O2)[C@H](O[C@H]2[C@H](O)[C@@H](O)[C@H](N=C(N)N)[C@@H](O)[C@@H]2N=C(N)N)O[C@H]1C	58.7806	-8.78063	80.2889	784.006	167.354	261.445	522.562	15	0	79	12	27	40	16	136.958	1.73365	0	7	12	0	1.92151	-2.75584	2.86468	-2.96463	-0.629542	2.66454	-2.55079	3.05017	51.9171	9	81	3	42	9	78	8326.03	2259.62	30.1016	21.7429	13.1518	18.7079	12.3774	5.51829	5.58317	15	6066.41
Model construction drug set	Cefazolin	Cefamezinα	S(CC1=C(C(=O)O)N2C(=O)[C@@H](NC(=O)Cn3nnnc3)[C@H]2SC1)c1sc(C)nn1	52.5452	-7.54524	54.6831	659.105	285.262	353.803	305.302	9	0	43	3	12	29	13	89.9686	2.09229	0	8	4	3	1.30387	-2.68818	2.7361	-2.89387	-0.487888	2.62415	-2.40242	3.02032	30.9589	7	46	4	32	8	32	1830.67	1708.72	20.5432	17.3301	9.02458	13.9356	11.1189	2.68267	3.13543	2	121.956
Model construction drug set	Cefotaxime	Claforan	O=C(N[C@@H]1C(=O)N2C(C(=O)O)=C(COC(=O)C)CS[C@H]12)/C(=N\OC)/c1nc(N)sc1	53.8388	-3.83876	56.4095	667.768	245.411	365.558	302.21	7	0	47	4	11	30	12	94.3177	2.00676	0	5	7	2	1.62349	-2.684	2.73543	-2.8937	-0.484254	2.61213	-2.40027	3.01713	34.1085	7	49	6	32	9	38	2972.64	1884.75	21.9993	17.4114	10.4722	14.2393	10.3377	3.11779	3.8021	2	1087.88
Model construction drug set	Haloperidol	Serenace	Clc1ccc(C2(O)CCN(CCCC(=O)c3ccc(F)cc3)CC2)cc1	0.21676	-0.21676	57.7372	640.664	278.791	579.859	60.8052	3	0	49	1	4	26	22	76.8402	1.56817	0	1	2	0	1.32652	-2.7921	2.74039	-2.80231	-0.53808	2.78791	-2.52977	2.99436	29.7048	6	51	1	28	6	38	1574.15	1212.46	18.5707	15.3831	13.9934	12.4601	9.33574	7.20339	9.00335	0	361.687
Model construction drug set	Phenobarbital	Phenobal	O=C1C(CC)(c2ccccc2)C(=O)NC(=O)N1	38.2667	13.7333	33.7275	409.592	197.163	229.201	180.391	3	0	29	2	5	17	9	48.0875	1.65819	0	2	3	0	2.21863	-2.56135	2.65916	-2.78421	-0.506745	2.60117	-2.32235	2.89802	17.3125	2	30	3	18	2	21	846.104	785.496	12.4663	9.3186	8.05204	8.10823	5.33372	3.72134	4.74318	0	60.6077
Model construction drug set	Fluorescein	pcharge quinoid Fluorescite	O=C(O)c1c(C=2c3c(OC=4C=2C=CC(=O)C=4)cc(O)cc3)cccc1	70.0925	12.4075	47.2115	520.515	233.464	349.755	170.761	4	0	37	3	7	25	18	51.682	1.39681	0	0	5	0	1.63548	-2.35404	2.36171	-2.26004	-0.584381	2.49898	-2.03018	2.6832	16.9505	2	40	5	28	2	23	1142.95	936.424	17.5517	12.8927	12.8446	12.0417	7.56713	6.30342	8.91582	0	206.527
Model construction drug set	Minocycline	Minocycline	O=C(N)C=1C(=O)[C@@H](N(C)C)[C@H]2[C@@](O)(C=1O)C(=O)C1=C(O)c3c(O)ccc(N(C)C)c3C[C@H]1C2	24.4206	-21.9206	67.3974	669.878	160.5	406.354	263.524	8	0	60	7	15	33	20	97.5832	1.62639	0	3	7	0	1.74988	-2.77359	2.83078	-2.86901	-0.499508	2.78257	-2.53653	3.06302	35.6906	3	63	5	36	3	52	3723.04	1173.26	24.566	18.7863	15.4113	15.333	10.5045	6.43834	7.81552	4	2549.78
Model construction drug set	Methylprednisolone	Solu-Medrol	O=C(OCC(=O)[C@]1(O)[C@]2(C)[C@H]([C@H]3[C@H]([C@@H](O)C2)[C@]2(C)C([C@@H](C)C3)=CC(=O)C=C2)CC1)CCC(=O)O	13.1547	-4.15466	74.847	703.982	245.683	398.926	305.057	7	0	68	4	11	34	22	94.7623	1.39356	0	0	8	0	1.51696	-2.92894	2.97817	-2.90639	-0.467753	3.00737	-2.68227	3.21877	42.917	6	71	6	37	7	65	3369.87	1806.76	25.0517	19.9514	17.3446	15.8309	12.0969	10.0822	10.9585	8	1563.12
Model construction drug set	Levofloxacin	Cravit	Fc1c(N2CCN(C)CC2)c2OC[C@H](C)N3c2c(C(=O)C(C(=O)O)=C3)c1	21.5289	13.0711	52.0809	568.665	142.3	400.274	168.391	5	0	46	2	7	26	17	79.8317	1.73547	0	3	4	0	1.60995	-2.74646	2.65302	-2.87015	-0.371619	2.61862	-2.45242	2.94234	32.8391	2	49	3	29	2	40	2131.82	711.501	18.5851	14.6591	12.1459	12.3799	8.591	4.60162	5.54368	1	1420.32
Model construction drug set	Biperiden	Akineton	OC(CCN1CCCCC1)(c1ccccc1)C1C2C=CC(C1)C2	-1.56148	1.56148	58.199	558.452	141.043	502.744	55.7076	2	0	52	1	3	23	21	63.3028	1.21736	0	1	1	0	1.45745	-2.80188	2.85258	-2.80015	-0.53808	2.94499	-2.53472	3.10634	33.683	5	55	1	26	5	48	1669.64	564.171	15.7005	14.0319	14.1231	11.255	9.44153	8.26924	9.53022	4	1105.46
Model construction drug set	Hydroxyzine	Atarax-P	Clc1ccc(C(N2CCN(CCOCCO)CC2)c2ccccc2)cc1	-3.43553	12.8355	60.9474	665.916	207.341	610.349	55.5673	4	0	53	1	5	26	22	78.9592	1.4898	0	2	2	0	1.52002	-2.7873	2.68873	-2.89276	-0.497635	2.63164	-2.5033	2.96492	35.8126	8	55	0	28	8	43	2143.38	969.32	18.192	15.8141	14.3302	12.7752	9.60926	6.3094	8.11616	1	1174.06
Model construction drug set	Doxorubicin	Adriacin	O=C(CO)[C@@]1(O)C[C@H](O[C@@H]2O[C@@H](C)[C@@H](O)[C@@H](N)C2)c2c(O)c3C(=O)c4c(OC)cccc4C(=O)c3c(O)c2C1	20.7073	-15.7073	76.779	752.305	218.722	418.179	334.127	12	0	68	6	18	39	23	106.63	1.56809	0	1	11	0	1.48749	-2.75343	2.77122	-2.90309	-0.551163	2.74995	-2.52594	2.99026	39.665	5	72	3	43	5	57	4589.88	1881.67	28.386	21.2101	17.2647	18.4278	12.4118	8.66567	10.4309	6	2708.21
Model construction drug set	Clomipramine	Anafranil	Clc1cc2N(CCCN(C)C)c3c(cccc3)CCc2cc1	-3.75184	3.75184	53.1562	570.691	194.83	563.583	7.10762	1	0	45	0	1	22	20	60.3808	1.3418	0	2	0	0	1.73562	-2.65479	2.57546	-2.70686	-0.310413	2.62037	-2.37259	2.86649	29.5238	4	47	0	24	4	35	1159.91	601.634	15.5267	14.1053	13.372	10.6479	8.31353	5.77249	7.43265	0	558.273
Model construction drug set	Hydralazine	Apresoline	N(N)c1nncc2c1cccc2	24.6468	-24.6468	23.8143	335.422	128.195	195.627	139.795	3	0	20	2	5	12	7	30.4386	1.52193	0	4	0	0	2.02038	-2.25287	2.17883	-2.54906	-0.648429	2.34374	-1.90029	2.52935	8.74566	1	21	0	13	1	10	481.02	312.795	8.38891	6.35853	5.26758	5.91501	3.58651	2.36603	3.39141	0	168.225
Model construction drug set	Vidarabine	Arasena-A	OC[C@@H]1[C@@H](O)[C@H](O)[C@H](n2c3ncnc(N)c3nc2)O1	45.6119	-10.6119	34.9763	461.587	99.3812	156.437	305.149	7	0	32	4	11	19	5	59.0654	1.84579	0	5	4	0	1.73357	-2.51089	2.76997	-2.71034	-0.713186	2.63703	-2.31986	2.95793	21.4077	2	34	0	21	2	24	1902.3	521.95	13.5685	9.7873	6.16277	9.13023	5.68638	1.90825	2.07491	4	1380.35
Model construction drug set	Remifentanil	Ultiva	O=C(OC)CCN1CCC(N(C(=O)CC)c2ccccc2)(C(=O)OC)CC1	18.7134	11.2866	60.0802	633.784	160.519	532.396	101.388	4	0	55	0	4	27	17	83.3206	1.51492	0	2	5	0	2.1448	-2.79212	2.781	-2.88265	-0.397791	2.71007	-2.5322	3.03098	41.2758	8	56	3	28	10	47	2539.07	861.184	19.8636	16.2722	14.2947	12.9787	9.23862	5.782	6.83588	0	1677.88
Model construction drug set	Ifosfamide	Ifomide	ClCCNP1(=O)N(CCCl)CCCO1	52.7222	33.9778	34.1159	451.207	184.95	255.965	195.242	2	0	29	1	3	14	9	56.6266	1.95264	0	2	2	0	2.49428	-2.71069	2.70167	-2.78074	-0.275544	2.73377	-2.43616	2.99	30.2321	5	29	0	14	5	29	984.351	683.762	10.4413	10.3229	4.94975	6.72649	7.24452	2	2	1	300.59
Model construction drug set	Vinblastine	Exal	O=C(O[C@H]1[C@](O)(C(=O)OC)[C@@H]2N(C)c3c(cc(c(OC)c3)[C@]3(C(=O)OC)c4[nH]c5c(c4CCN4C[C@](O)(CC)C[C@H](C3)C4)cccc5)[C@@]32[C@@H]2[C@@]1(CC)C=CCN2CC3)C	-7.73491	7.73491	131.252	974.675	232.351	811.198	163.477	8	0	117	3	11	59	43	173.457	1.48253	0	4	9	0	1.22246	-2.84798	2.97832	-2.98629	-0.40132	2.89118	-2.61393	3.21909	80.544	7	125	4	67	10	105	8273.2	2590.25	41.8629	35.3002	31.5953	28.2207	21.2131	14.6082	16.891	9	5682.95
Model construction drug set	Levocarnitine	L-Cartin Ff	O=C([O-])C[C@@H](O)C[N+](C)(C)C	60.2106	13.7894	25.8279	344.208	79.8362	174.464	169.744	1	1	26	1	2	11	6	39.2017	1.50776	0	1	3	0	3.61707	-2.74494	2.70554	-2.89101	-0.312586	2.56359	-2.53189	2.90434	20.9541	4	25	1	10	4	24	993.509	300.024	9.06891	7.20249	5.56891	4.81035	3.49437	1.17005	1.22474	1	693.484
Model construction drug set	Epirubicin	Farmorubicin	O=C(CO)[C@@]1(O)C[C@H](O[C@@H]2O[C@@H](C)[C@H](O)[C@@H](N)C2)c2c(O)c3C(=O)c4c(OC)cccc4C(=O)c3c(O)c2C1	21.1437	-21.1437	76.779	754.54	223.595	415.67	338.87	12	0	68	6	18	39	23	106.63	1.56809	0	1	11	0	1.48749	-2.75343	2.77122	-2.90309	-0.551163	2.74995	-2.52594	2.99026	39.665	5	72	3	43	5	57	4567.19	1923.59	28.386	21.2101	17.2647	18.4278	12.4118	8.66567	10.4309	6	2643.6
Model construction drug set	Colistin	Aldreb	S(=O)(=O)([O-])C[N+H2]CC[C@H]1C(=O)N[C@@H](CCNCS(=O)(=O)[O-])C(=O)N[C@@H]([C@H](O)C)C(=O)NCC[C@H](NC(=O)[C@@H](NC(=O)[C@@H](NC(=O)[C@@H](NC(=O)CCCC[C@H](CC)C)CCNCS(=O)(=O)[O-])[C@H](O)C)CCNCS(=O)(=O)[O-])C(=O)N[C@@H](CCNCS(=O)(=O)[O-])C(=O)N[C@H](CC(C)C)C(=O)N[C@@H](CC(C)C)C(=O)N1	25.455	4.54502	227.316	2070.76	820.673	993.847	1076.92	17	1	213	17	34	107	47	384.355	1.80448	0	16	28	5	4.28308	-2.72501	2.7159	-3.40241	-0.478902	2.80247	-2.47348	2.95425	173.488	44	213	11	107	48	202	40746.7	30036.6	81.7954	64.8408	39.9817	49.4023	42.2816	18.0545	18.5558	13	10710
Model construction drug set	Fluconazole	Diflucan	Fc1c(C(O)(Cn2ncnc2)Cn2ncnc2)ccc(F)c1	41.0012	8.9988	39.3975	479.463	163.086	333.812	145.651	5	0	34	1	6	22	11	64.3387	1.89231	0	6	1	0	1.71391	-2.55151	2.61109	-2.48287	-0.468442	2.69722	-2.32815	2.82629	22.1245	5	36	0	24	5	20	1328.15	684.634	15.5791	11.3421	8.59601	10.5663	6.39476	2.69514	3.46211	0	643.518
Model construction drug set	Cefpirome	Cefpirome	O=C(N[C@@H]1C(=O)N2C(C(=O)[O-])=C(C[n+]3c4c(ccc3)CCC4)CS[C@H]12)/C(=N\OC)/c1nc(N)sc1	40.235	7.76498	69.7994	751.488	275.372	455.571	295.917	4	1	57	2	6	35	19	107.14	1.87965	0	6	5	2	1.21853	-2.68676	2.73456	-2.89534	-0.596019	2.65754	-2.40172	3.01689	39.6386	7	61	5	39	8	45	3557.16	2221.98	24.6895	20.3566	14.2922	16.8842	12.8318	5.53024	6.78282	2	1335.18
Model construction drug set	Cefepime	Maxipime	O=C(N[C@@H]1C(=O)N2C(C(=O)[O-])=C(C[N+]3(C)CCCC3)CS[C@H]12)/C(=N\OC)/c1nc(N)sc1	46.5116	7.4884	65.853	705.728	228.764	410.491	295.237	4	1	56	2	6	32	16	105.343	1.88112	0	6	5	2	1.39786	-2.7368	2.82144	-2.90454	-0.473664	2.76258	-2.49554	3.05193	42.485	7	59	5	35	8	49	3783.11	1956.85	23.0432	19.3316	12.7233	15.237	12.0172	4.11779	4.72474	2	1826.26
Model construction drug set	Tramadol	Tramal	O(C)c1cc([C@]2(O)[C@@H](CN(C)C)CCCC2)ccc1	12.9688	-5.9688	47.5338	472.853	70.5531	441.551	31.3025	3	0	44	1	4	19	16	58.1186	1.32088	0	1	2	0	2.07908	-2.82252	2.79234	-2.77233	-0.389496	2.89912	-2.57474	3.03716	31.2262	4	45	0	20	4	39	1334.03	234.025	13.8805	12.225	11.596	9.0587	7.07673	5.03009	5.88039	2	1100
Model construction drug set	Prochlorperazine	Novamin	Clc1cc2N(CCCN3CCN(C)CC3)c3c(Sc2cc1)cccc3	-6.13299	6.13299	59.583	617.126	214.674	567.827	49.2987	2	0	49	0	2	25	22	73.8882	1.50792	0	3	0	1	1.35651	-2.79033	2.68049	-2.89816	-0.401034	2.6246	-2.50386	2.95874	34.877	4	52	0	28	4	40	1520.87	811.251	17.2254	16.1915	13.7862	12.2035	10.1489	5.56538	7.11616	0	709.616
Model construction drug set	Vecuronium	Vecuronium	O=C(O[C@H]1[C@@H]([N+]2(C)CCCCC2)C[C@@H]2[C@]1(C)CC[C@@H]1[C@]3(C)[C@H](C[C@H](OC(=O)C)[C@@H](N4CCCCC4)C3)CC[C@@H]21)C	-7.24919	7.24919	103.255	796.829	190.435	704.758	92.0708	3	1	97	0	3	40	32	124.743	1.28601	0	2	4	0	1.28168	-3.00194	3.01411	-2.96371	-0.0791047	3.05376	-2.74928	3.25152	72.6808	4	102	2	45	6	100	4887.54	1344.47	28.2859	26.167	23.7943	19.0491	16.9776	13.4611	13.6158	10	3543.07
Model construction drug set	Edaravone	Radicut	O=C1N(c2ccccc2)N=C(C)C1	20.2278	-20.2278	27.2699	369.572	152.614	313.794	55.7781	2	0	23	0	2	13	8	35.6034	1.54797	0	2	1	0	1.9322	-2.27221	2.47354	-2.34484	-0.498226	2.44728	-2.02857	2.76394	13.8701	1	24	2	14	1	16	469.498	330.256	9.25915	7.39653	6.97469	6.27086	4.19273	3.11779	4.21034	0	139.243
Model construction drug set	Verapamil	Vasolan	O(C)c1c(OC)ccc(C(C#N)(C(C)C)CCCN(CCc2cc(OC)c(OC)cc2)C)c1	2.45988	5.54012	78.2661	819.801	178.507	698.449	121.352	6	0	71	0	6	33	26	98.8288	1.39196	0	2	4	0	1.83727	-2.7273	2.70244	-2.7378	-0.406731	2.75662	-2.47499	2.94878	51.8459	13	72	0	34	14	59	3141.7	874.864	24.4325	21.1044	20.0267	15.8424	11.3793	7.62655	9.28006	1	2266.83
Model validation drug set	Acetaminophen	Acelio	O=C(Nc1ccc(O)cc1)C	38.4878	-28.4878	22.7851	342.823	135.733	237.654	105.169	2	0	20	2	4	11	7	31.9092	1.59546	0	1	2	0	2.20546	-2.29986	2.27846	-2.34896	-0.551547	2.38659	-1.98211	2.59065	11.4569	1	20	1	11	2	13	503.02	329.561	8.26758	6.16486	5.56048	5.18154	3.2491	2.32137	3.21034	0	173.459
Model validation drug set	Amikacin	Amikacin	O=C(N[C@H]1[C@H](O[C@@H]2[C@H](O)[C@@H](N)[C@H](O)[C@@H](CO)O2)[C@@H](O)[C@H](O[C@@H]2[C@H](O)[C@@H](O)[C@H](O)[C@@H](CN)O2)[C@@H](N)C1)[C@@H](O)CCN	55.6191	-2.61906	83.3181	811.756	165.451	306.719	505.036	17	0	83	13	30	40	19	137.976	1.66236	0	5	13	0	1.84257	-2.81727	2.85323	-3.01634	-0.643554	2.68223	-2.59565	3.06178	53.6499	10	85	1	42	11	84	8570	2193.88	29.886	21.7015	13.3505	18.8519	13.0651	6.82992	6.87457	16	6376.11
Model validation drug set	Aminophylline	Neophyllin	O=C1N(C)C(=O)c2[nH]cnc2N1C	46.5586	-6.5586	23.6583	346.607	71.4244	213.929	132.677	4	0	21	2	6	13	3	38.5872	1.83748	0	4	2	0	2.21001	-2.44763	2.46841	-2.62504	-0.287301	2.34632	-2.14708	2.76255	16.6017	0	22	2	14	0	15	766.107	198.917	9.58542	7.23549	5.01651	6.1259	3.71758	0.5	0.666667	0	567.19
Model validation drug set	Sulbactam	Unasyn-S	O=C(O)[C@H]1C(C)(C)S(=O)(=O)[C@H]2N1C(=O)C2	61.0823	-26.0823	29.4247	371.586	165.958	149.875	221.711	5	0	26	2	7	15	6	48.548	1.86723	0	1	5	1	2.38974	-2.62254	2.96351	-2.77974	-0.435251	2.77746	-2.37002	3.20148	22.3973	1	27	2	16	1	25	636.757	689.555	11.5939	9.11397	5.51651	6.70923	6.03049	2.33915	2.4385	2	52.7986
Model validation drug set	Biapenem	Omegacin	S(C=1[C@H](C)[C@@H]2[C@@H]([C@H](O)C)C(=O)N2C=1C(=O)[O-])C1C[n+]2n(cnc2)C1	41.5722	48.0278	48.9103	542.483	184.698	280.528	261.954	3	1	42	1	4	24	12	76.8153	1.82894	0	4	4	1	1.49496	-2.73428	2.83152	-2.8616	-0.553223	2.77071	-2.49898	3.0819	30.7717	4	45	3	27	4	37	1787.46	970.587	17.1708	14.1412	10.0246	11.3968	8.80926	4.04855	4.30453	4	816.87
Model validation drug set	Caspofungin	Cancidas	O=C(N[C@@H]1C(=O)N[C@@H]([C@H](O)C)C(=O)N2[C@H](C(=O)N[C@@H]([C@H](O)[C@@H](O)c3ccc(O)cc3)C(=O)N[C@@H]([C@H](O)CCN)C(=O)N3[C@@H]([C@@H](O)CC3)C(=O)N[C@H](NCCN)[C@H](O)C1)C[C@@H](O)C2)CCCCCCCCC(CC(CC)C)C	14.7343	-14.7343	173.228	1529.08	384.382	984.64	544.439	18	0	165	16	34	77	44	258.768	1.56829	0	10	15	0	1.7017	-2.78172	2.78061	-2.93995	-0.563127	2.85585	-2.52687	3.0172	109.508	23	168	7	80	24	155	24237.8	8139.28	57.0946	44.9666	34.6972	36.5195	27.3336	18.1255	19.3045	16	16098.6
Model validation drug set	Cefozopran	Firstcinl	O=C(N[C@@H]1C(=O)N2C(C(=O)[O-])=C(Cn3c4[n+](nccc4)cc3)CS[C@H]12)/C(=N\OC)/c1nc(N)sn1	46.0938	38.6062	64.4855	737.439	221.118	360.797	376.641	6	2	52	2	8	35	13	104.086	2.00166	0	9	5	2	1.21165	-2.68835	2.73133	-2.89424	-0.586646	2.63173	-2.39978	3.01702	37.4725	7	56	5	39	8	36	4408.54	2023.01	24.6895	19.6542	12.3006	16.8842	11.9236	3.61779	4.72474	2	2385.53
Model validation drug set	Cibenzoline	Cibenol	c1(C2(c3ccccc3)C(C3=NCCN3)C2)ccccc1	4.39167	-3.39167	45.8823	499.188	157.871	434.73	64.4581	1	0	38	1	2	20	17	47.3039	1.24484	0	2	0	0	1.53492	-2.40509	2.83424	-2.60755	-0.52992	2.84857	-2.13327	3.09637	21.6577	3	41	1	23	3	28	1153.31	533.448	13.416	11.4194	12.0018	9.91065	7.30391	6.16052	8.09415	1	619.861
Model validation drug set	Cimetidine	Tagamet	S(CCNC(=NC)NC#N)Cc1c(C)[nH]cn1	30.4648	40.5352	37.7687	522.212	132.961	311.869	210.343	4	0	33	4	8	17	8	53.736	1.62836	0	6	0	1	1.96749	-2.51028	2.46347	-2.69655	-0.299953	2.55655	-2.2011	2.78934	25.0513	5	33	1	17	8	26	1662.49	567.875	12.5102	10.7651	7.26758	8.27439	6.35407	1.60355	1.81893	0	1094.62
Model validation drug set	Daptomycin	Cubicin	O=C(N[C@H](C(=O)N[C@H]1[C@@H](C)OC(=O)[C@H](CC(=O)c2c(N)cccc2)NC(=O)[C@H]([C@@H](CC(=O)O)C)NC(=O)[C@@H](CO)NC(=O)CNC(=O)[C@H](CC(=O)O)NC(=O)[C@@H](C)NC(=O)[C@H](CC(=O)O)NC(=O)[C@H](CCCN)NC(=O)CNC1=O)CC(=O)O)[C@@H](NC(=O)[C@@H](NC(=O)CCCCCCCCC)Cc1c2c([nH]c1)cccc2)CC(=O)N	14.1496	0.850362	233.618	2129.79	698.865	1161.87	967.924	26	0	216	26	52	115	52	366.643	1.69742	0	17	26	0	1.83555	-2.70764	2.69267	-2.88414	-0.516384	2.81012	-2.4562	2.9273	138.75	35	219	20	118	39	183	46124.1	22572	85.7591	63.5923	47.1525	54.3518	36.8242	22.4344	25.4038	13	23552.1
Model validation drug set	Fentanyl	Fentanyl	O=C(N(c1ccccc1)C1CCN(CCc2ccccc2)CC1)CC	-4.70751	4.70751	60.3922	631.62	217.397	589.348	42.2723	2	0	53	0	2	25	21	68.8663	1.29937	0	2	1	0	1.45031	-2.80126	2.73182	-2.85848	-0.501815	2.70366	-2.52626	3.00213	35.5278	7	55	1	27	7	42	1729.8	907.85	17.4849	15.1033	15.3302	12.2752	9.4103	7.55208	9.47309	0	821.946
Model validation drug set	Ganciclovir	Denosine	O(C(CO)CO)Cn1c2NC(N)=NC(=O)c2nc1	46.3407	3.65934	33.2163	467.22	114.648	189.639	277.581	6	0	31	4	10	18	4	57.3354	1.84953	0	5	4	0	1.87386	-2.54421	2.55827	-2.67369	-0.703083	2.46216	-2.32345	2.76605	21.7057	5	32	2	19	5	25	1822.09	592.501	13.121	9.40594	5.71518	8.6514	5.19318	1.3165	1.48316	0	1229.59
Model validation drug set	Iopamidol	Iopamiron	Ic1c(NC(=O)[C@@H](O)C)c(I)c(C(=O)NC(CO)CO)c(I)c1C(=O)NC(CO)CO	87.3849	-12.3849	70.3554	725.462	293.331	418.492	306.971	8	0	53	8	16	31	17	102.476	1.9335	3	3	8	0	3.23093	-2.56547	2.565	-2.78724	-0.657352	2.41361	-2.32208	2.81552	39.6746	10	53	3	31	13	44	3284.2	2229.31	23.878	22.6277	10.7566	14.5297	12.015	4.49902	5.21034	1	1054.89
Model validation drug set	Iopromide	Proscope	Ic1c(NC(=O)COC)c(I)c(C(=O)NCC(O)CO)c(I)c1C(=O)N(CC(O)CO)C	81.9905	-23.1905	73.449	778.19	308.893	518.226	259.964	8	0	56	6	14	32	18	106.604	1.90365	3	3	8	0	3.17423	-2.59033	2.57409	-2.75747	-0.559973	2.42732	-2.3428	2.81974	45.097	12	56	3	32	14	47	3364.86	2214.76	24.5851	23.6657	11.8864	14.9917	12.3385	3.98655	4.70791	2	1150.1
Model validation drug set	Ioversol	Optiray	Ic1c(N(C(=O)CO)CCO)c(I)c(C(=O)NCC(O)CO)c(I)c1C(=O)NCC(O)CO	88.6374	-8.63738	74.251	772.567	333.82	424.779	347.788	9	0	57	8	17	33	18	109.338	1.91821	3	3	9	0	3.29116	-2.55133	2.55361	-2.75981	-0.640903	2.42808	-2.3131	2.81646	43.181	13	57	3	33	15	48	3496.81	2660.55	25.2922	23.5661	11.3006	15.5465	12.654	4.48655	5.20791	2	836.266
Model validation drug set	Melphalan	Alkeran	ClCCN(CCCl)c1ccc(C[C@H](N)C(=O)O)cc1	26.4524	-26.4524	43.0463	537.473	252.022	243.343	294.13	3	0	37	3	6	19	14	63.5854	1.71852	0	2	2	0	2.34884	-2.58071	2.52377	-2.73257	-0.423401	2.49286	-2.28065	2.81601	22.7957	8	37	1	19	8	30	1252.56	1106.12	14.2507	12.0701	8.67336	9.07892	7.09254	3.87184	4.78282	1	146.433
Model validation drug set	Metronidazole	Anaemetro	O=[N+]([O-])c1n(CCO)c(C)nc1	52.7717	-7.87169	22.2671	339.989	136.203	198.001	141.989	2	0	21	1	3	12	5	38.6898	1.84237	0	3	3	0	2.53749	-2.39718	2.47679	-2.44283	-0.383062	2.46317	-2.19005	2.67437	14.3949	3	21	1	12	3	15	492.755	329.203	9.13783	6.59691	4.27602	5.6639	3.43891	1.28868	1.4856	0	163.551
Model validation drug set	Tazobactam	Zosyn	O=C(O)[C@H]1[C@@](Cn2nncc2)(C)S(=O)(=O)[C@H]2N1C(=O)C2	32.1083	-1.10833	72.4974	765.846	304.51	433.464	332.382	7	0	63	4	11	36	18	112.884	1.7918	0	5	7	1	1.44273	-2.65108	2.85054	-2.90291	-0.518307	2.75463	-2.393	3.13137	44.8046	7	66	6	39	9	54	3917.56	2795.4	26.3611	20.7806	15.5077	16.9733	12.3492	6.1445	7.31228	4	1122.16
Model validation drug set	Vincristine	Oncovin	O=C(O[C@H]1[C@](O)(C(=O)OC)[C@@H]2N(C=O)c3c(cc(c(OC)c3)[C@]3(C(=O)OC)c4[nH]c5c(c4CCN4C[C@](O)(CC)C[C@H](C3)C4)cccc5)[C@@]32[C@@H]2[C@@]1(CC)C=CCN2CC3)C	-4.07448	4.07448	130.72	989.871	251.762	797.631	192.241	9	0	116	3	12	60	42	175.011	1.50871	0	4	10	0	1.23421	-2.84625	2.98	-2.98276	-0.418789	2.88895	-2.61128	3.21724	79.3156	8	124	5	68	11	103	8381.96	2859.01	42.57	35.2858	31.3024	28.7587	21.2598	14.6082	16.891	9	5522.95
Model validation drug set	Voriconazole	Vfend	Fc1c([C@](O)([C@@H](C)c2c(F)cncn2)Cn2ncnc2)ccc(F)c1	36.3473	-28.3473	45.4681	514.36	186.384	370.562	143.798	5	0	39	1	6	25	16	72.4632	1.85803	0	5	1	0	1.82185	-2.60857	2.66196	-2.52375	-0.46894	2.75565	-2.38374	2.88273	24.8539	5	41	0	27	5	24	1507.38	856.621	18.0267	13.1431	10.621	11.9145	7.37274	4.03496	5.0495	2	650.755
Model validation drug set	Acetazolamide	Diamox	S(=O)(=O)(N)c1sc(NC(=O)C)nn1	59.7726	-29.7726	23.6468	377.535	208.963	126.622	250.913	5	0	19	2	7	13	3	42.446	2.234	0	4	3	2	2.38351	-2.26529	2.34607	-2.56472	-0.517767	2.29716	-1.95085	2.70627	17.5932	2	19	1	13	3	13	720.98	893.736	10.0605	8.14601	2.73205	5.89287	5.39556	0.5	0.57735	0	172.756
Model validation drug set	Erythromycin	Erythrocin	O([C@@H]1[C@@H](C)[C@H](O[C@@H]2O[C@@H](C)[C@H](O)[C@@](OC)(C)C2)[C@@H](C)C(=O)O[C@H](CC)[C@](O)(C)[C@H](O)[C@@H](C)C(=O)[C@H](C)C[C@]1(O)C)[C@H]1[C@H](O)[C@@H](N(C)C)C[C@@H](C)O1	12.5238	-12.5238	121.321	908.076	217.066	627.743	280.332	13	0	118	5	18	51	33	164.868	1.39719	0	1	13	0	2.17329	-2.81653	2.84139	-2.91303	-0.395859	2.77299	-2.59317	3.05518	88.6369	7	120	2	53	7	118	8124.2	2552.04	38.9634	32.938	27.1434	23.4255	18.4941	12.7736	12.9076	18	5572.16
Model validation drug set	Chloramphenicol	Chloromycetin	ClC(Cl)C(=O)N[C@@H]([C@H](O)c1ccc([N+](=O)[O-])cc1)COC(=O)CCC(=O)[O-]	34.1906	7.30936	49.3779	607.095	359.9	228.447	378.648	3	0	42	2	5	27	14	81.2706	1.93501	0	2	8	0	2.61951	-2.58978	2.61723	-2.75848	-0.552037	2.5512	-2.3488	2.84933	24.9021	10	42	4	27	12	32	1608.99	2702.13	20.5601	15.1827	9.56855	12.612	8.35164	4.34741	5.35774	2	1093.14
Model validation drug set	Aprindine	Aspenon	N(CCCN(c1ccccc1)C1Cc2c(cccc2)C1)(CC)CC	-11.3515	11.3515	60.9238	623.489	198.96	573.142	50.3474	1	0	54	0	1	24	22	63.4497	1.17499	0	2	0	0	1.57037	-2.72087	2.66985	-2.77888	-0.43064	2.65358	-2.43651	2.95691	36.7562	8	56	0	26	8	44	1680.29	787.881	16.7778	15.1177	15.6231	11.8132	9.42257	7.67585	9.51353	0	892.406
Model validation drug set	Doripenem	Finibax	S(=O)(=O)(NC[C@H]1NC[C@@H](SC=2[C@H](C)[C@@H]3[C@@H]([C@H](O)C)C(=O)N3C=2C(=O)O)C1)N	42.257	4.04304	57.415	635.665	235.664	246.748	388.917	7	0	51	6	13	27	14	95.1415	1.86552	0	4	6	2	1.62435	-2.73306	2.83691	-2.86064	-0.544978	2.77266	-2.49909	3.09085	39.549	7	53	3	29	7	50	3047.2	1876.83	20.0935	16.5869	9.89482	12.5087	11.0953	4.86504	5.12103	6	1170.37
Model validation drug set	Tegafur	Futraful	FC=1C(=O)NC(=O)N(C2OCCC2)C=1	47.9574	12.0426	25.2441	356.427	130.231	231.18	125.247	3	0	23	1	4	14	6	44.7577	1.94599	0	2	3	0	1.97678	-2.5064	2.68218	-2.65235	-0.443654	2.68216	-2.27129	2.91308	17.5139	1	24	3	15	1	21	717.04	412.702	10.1294	7.32594	5.13783	6.68154	4.30854	1.94692	2.14983	1	304.339
Model validation drug set	Diazepam	Cercine	Clc1cc2C(c3ccccc3)=NCC(=O)N(C)c2cc1	13.0848	-13.0848	42.0103	483.825	219.044	435.973	47.8518	2	0	33	0	2	20	15	52.3593	1.58665	0	2	1	0	1.80483	-2.39926	2.42499	-2.53084	-0.462747	2.43182	-2.07841	2.74467	18.8897	1	35	2	22	1	21	826.118	683.417	14.1125	11.7625	10.8281	9.6647	6.7076	4.50227	6.35774	0	142.701
Model validation drug set	Cyclophosphamide	Endoxan	ClCCN(CCCl)P1(=O)OCCCN1	54.1298	-17.1298	34.1159	445.284	186.544	253.591	191.693	2	0	29	1	3	14	9	56.6266	1.95264	0	2	2	0	2.53052	-2.69531	2.68969	-2.77867	-0.284066	2.71876	-2.41714	2.98126	30.2321	5	29	0	14	5	29	956.563	689.654	10.4413	10.3229	4.94975	6.72649	7.24452	2	2	1	266.909
Model validation drug set	Disopyramide	Rythmodan	O=C(N)C(CCN(C(C)C)C(C)C)(c1ncccc1)c1ccccc1	10.5626	-7.5626	60.399	584.653	196.081	439.89	144.763	3	0	54	1	4	25	20	72.8889	1.34979	0	3	1	0	2.25121	-2.7586	2.68536	-2.80153	-0.456995	2.66932	-2.48277	2.94918	35.301	8	55	1	26	8	42	2045.44	1031.98	18.4494	15.6451	15.1649	11.8916	8.91954	7.11231	8.75373	1	1013.46
Model validation drug set	Prednisolone	Predonine	O=C(CO)[C@]1(O)[C@]2(C)[C@H]([C@H]3[C@H]([C@@H](O)C2)[C@]2(C)C(=CC(=O)C=C2)CC3)CC1	16.9235	-9.42351	59.6402	535.489	177.959	332.19	203.3	5	0	54	3	8	26	19	72.3097	1.33907	0	0	5	0	1.67831	-2.92116	2.97484	-2.89942	-0.481672	3.00555	-2.67536	3.21491	32.5258	2	57	4	29	2	53	1929.59	960.622	18.9054	15.4422	13.9054	12.1705	9.66062	8.45434	9.23135	7	968.969
Model validation drug set	Morphine	Anpec	O[C@@H]1[C@@H]2Oc3c(O)ccc4c3[C@@]32[C@H]([C@H]([N+]([O-])(C)CC3)C4)C=C1	28.7801	-26.7801	46.8971	451.476	122.956	305.889	145.587	4	0	41	2	6	22	17	61.4621	1.49908	0	1	4	0	1.66348	-2.90122	2.91862	-2.97613	-0.55852	2.86496	-2.65856	3.14757	24.9649	0	45	1	26	0	38	1209.61	452.971	15.2757	12.3983	11.0685	10.4492	7.8959	5.77006	6.83574	6	756.64
Model validation drug set	Aztreonam	Azactam	S(=O)(=O)(O)N1[C@@H](C)[C@H](NC(=O)/C(=N\OC(C(=O)O)(C)C)/c2nc(N)sc2)C1=O	51.5047	-21.9047	51.9315	651.327	305.515	226.749	424.578	9	0	45	7	16	28	9	91.9312	2.04291	0	5	8	2	2.04358	-2.69638	2.75979	-2.93355	-0.576625	2.56606	-2.44433	3.01962	35.4305	7	46	4	29	8	37	2821.25	2679.07	21.4388	16.4444	8.82591	12.7527	9.85561	3.23803	3.60761	2	142.181
Model validation drug set	Paclitaxel	Abraxane	O=C(O[C@@H]1C(C)=C2[C@@H](OC(=O)C)C(=O)[C@]3(C)[C@@H](O)C[C@@H]4[C@](OC(=O)C)([C@H]3[C@H](OC(=O)c3ccccc3)[C@@](O)(C2(C)C)C1)CO4)[C@H](O)[C@@H](NC(=O)c1ccccc1)c1ccccc1	1.20808	-1.20808	129.054	1037.2	462.062	796.688	240.516	10	0	113	4	14	62	41	167.018	1.47803	0	1	14	0	1.30939	-2.91641	2.98798	-3.03459	-0.53808	2.88675	-2.70506	3.19424	71.7416	10	119	7	68	15	94	7203.44	5974.46	44.9402	35.2328	31.6976	29.2723	20.4729	15.7173	19.2175	11	1228.98
Model validation drug set	Maxacalcitol	Oxarol	O([C@@H](C)[C@@H]1[C@]2(C)[C@H](/C(=C/C=C/3\C(=C)[C@@H](O)C[C@H](O)C\3)/CCC2)CC1)CCC(O)(C)C	3.00468	-3.00468	76.9733	704.92	191.495	497.16	207.761	4	0	72	3	7	30	26	87.5458	1.21591	0	0	4	0	1.56044	-2.82057	2.89469	-2.75509	-0.365404	2.9866	-2.56538	3.15052	47.8307	6	74	3	32	6	71	2975.81	1109.9	22.1041	19.3624	18.397	14.0097	11.7995	10.5351	11.4467	6	1865.91
Model validation drug set	Esmolol	Brevibloc	O=C(OC)CCc1ccc(OCC(O)CNC(C)C)cc1	8.63801	11.362	49.1378	614.828	171.18	469.245	145.583	4	0	46	2	6	21	15	65.9874	1.43451	0	1	4	0	2.07737	-2.65575	2.59836	-2.81634	-0.498854	2.52564	-2.39441	2.84499	32.7802	9	46	1	21	10	39	1899.26	732.992	15.6649	12.9645	11.5436	10.0072	7.20939	4.99967	5.92069	1	1166.26
Model validation drug set	Fosfluconazole	Prodif	P(=O)(OC(Cn1ncnc1)(Cn1ncnc1)c1c(F)cc(F)cc1)(O)O	44.4778	5.52224	46.1003	497.158	189.431	319.667	177.491	8	0	39	3	11	26	11	84.4095	2.16435	0	6	4	0	1.88399	-2.56533	2.64713	-2.48507	-0.594373	2.76028	-2.34167	2.86862	33.5717	7	41	0	28	7	25	1942.37	1195.5	18.7862	13.9474	8.59601	12.2734	8.67072	2.69514	3.46211	0	746.869
[truncated: 2,428 more columns]
